# Supplementary material for: DRiPLOF: An RPL Extension for Multi-Interface Wireless Sensor Networks in Interference-Prone Environments
Source: Sensors (Basel). 2022 May 21;22(10):3906. doi: 10.3390/s22103906 (PMC9144939; doi:10.3390/s22103906)
Supplement: Supplementary file 1 [file sensors-22-03906-s001.zip]

Archive with 3,696 entries (3,111 files):
- Supplementary/
- Supplementary/code/
- Supplementary/code/contiki-ng/
- Supplementary/code/contiki-ng/.git/
- Supplementary/code/contiki-ng/.gitattributes
- Supplementary/code/contiki-ng/.github/
- Supplementary/code/contiki-ng/.github/workflows/
- Supplementary/code/contiki-ng/.github/workflows/build.yml
- Supplementary/code/contiki-ng/.gitignore
- Supplementary/code/contiki-ng/.gitmodules
- Supplementary/code/contiki-ng/.git/config
- Supplementary/code/contiki-ng/.git/description
- Supplementary/code/contiki-ng/.git/HEAD
- Supplementary/code/contiki-ng/.git/hooks/
- Supplementary/code/contiki-ng/.git/hooks/applypatch-msg.sample
- Supplementary/code/contiki-ng/.git/hooks/commit-msg.sample
- Supplementary/code/contiki-ng/.git/hooks/fsmonitor-watchman.sample
- Supplementary/code/contiki-ng/.git/hooks/post-update.sample
- Supplementary/code/contiki-ng/.git/hooks/pre-applypatch.sample
- Supplementary/code/contiki-ng/.git/hooks/pre-commit.sample
- Supplementary/code/contiki-ng/.git/hooks/pre-merge-commit.sample
- Supplementary/code/contiki-ng/.git/hooks/pre-push.sample
- Supplementary/code/contiki-ng/.git/hooks/pre-rebase.sample
- Supplementary/code/contiki-ng/.git/hooks/pre-receive.sample
- Supplementary/code/contiki-ng/.git/hooks/prepare-commit-msg.sample
- Supplementary/code/contiki-ng/.git/hooks/push-to-checkout.sample
- Supplementary/code/contiki-ng/.git/hooks/update.sample
- Supplementary/code/contiki-ng/.git/index
- Supplementary/code/contiki-ng/.git/info/
- Supplementary/code/contiki-ng/.git/info/exclude
- Supplementary/code/contiki-ng/.git/logs/
- Supplementary/code/contiki-ng/.git/logs/HEAD
- Supplementary/code/contiki-ng/.git/logs/refs/
- Supplementary/code/contiki-ng/.git/logs/refs/heads/
- Supplementary/code/contiki-ng/.git/logs/refs/heads/develop
- Supplementary/code/contiki-ng/.git/logs/refs/heads/dripl
- Supplementary/code/contiki-ng/.git/logs/refs/remotes/
- Supplementary/code/contiki-ng/.git/logs/refs/remotes/origin/
- Supplementary/code/contiki-ng/.git/logs/refs/remotes/origin/HEAD
- Supplementary/code/contiki-ng/.git/objects/
- Supplementary/code/contiki-ng/.git/objects/info/
- Supplementary/code/contiki-ng/.git/objects/pack/
- Supplementary/code/contiki-ng/.git/objects/pack/pack-8d558e63dc739bcee6e5087a4ffb66b3cc858b37.idx
- Supplementary/code/contiki-ng/.git/objects/pack/pack-8d558e63dc739bcee6e5087a4ffb66b3cc858b37.pack
- Supplementary/code/contiki-ng/.git/packed-refs
- Supplementary/code/contiki-ng/.git/refs/
- Supplementary/code/contiki-ng/.git/refs/heads/
- Supplementary/code/contiki-ng/.git/refs/heads/develop
- Supplementary/code/contiki-ng/.git/refs/heads/dripl
- Supplementary/code/contiki-ng/.git/refs/remotes/
- Supplementary/code/contiki-ng/.git/refs/remotes/origin/
- Supplementary/code/contiki-ng/.git/refs/remotes/origin/HEAD
- Supplementary/code/contiki-ng/.git/refs/tags/
- Supplementary/code/contiki-ng/arch/
- Supplementary/code/contiki-ng/arch/cpu/
- Supplementary/code/contiki-ng/arch/cpu/arm/
- Supplementary/code/contiki-ng/arch/cpu/arm/arm-def.h
- Supplementary/code/contiki-ng/arch/cpu/arm/CMSIS/
- Supplementary/code/contiki-ng/arch/cpu/arm/common/
- Supplementary/code/contiki-ng/arch/cpu/arm/common/SD-card/
- Supplementary/code/contiki-ng/arch/cpu/arm/common/SD-card/cfs-sdcard.c
- Supplementary/code/contiki-ng/arch/cpu/arm/common/SD-card/config.h
- Supplementary/code/contiki-ng/arch/cpu/arm/common/SD-card/efs-sdcard.h
- Supplementary/code/contiki-ng/arch/cpu/arm/common/SD-card/efsl_spi.h
- Supplementary/code/contiki-ng/arch/cpu/arm/common/SD-card/Makefile.sdcard
- Supplementary/code/contiki-ng/arch/cpu/arm/common/SD-card/sdcard.h
- Supplementary/code/contiki-ng/arch/cpu/arm/common/usb/
- Supplementary/code/contiki-ng/arch/cpu/arm/common/usb/cdc-acm/
- Supplementary/code/contiki-ng/arch/cpu/arm/common/usb/cdc-acm/cdc-acm-descriptors.c
- Supplementary/code/contiki-ng/arch/cpu/arm/common/usb/cdc-acm/cdc-acm-string-descriptors.xml
- Supplementary/code/contiki-ng/arch/cpu/arm/common/usb/cdc-acm/cdc-acm.c
- Supplementary/code/contiki-ng/arch/cpu/arm/common/usb/cdc-acm/cdc-acm.h
- Supplementary/code/contiki-ng/arch/cpu/arm/common/usb/cdc-acm/cdc.h
- Supplementary/code/contiki-ng/arch/cpu/arm/common/usb/descriptors.h
- Supplementary/code/contiki-ng/arch/cpu/arm/common/usb/Makefile.usb
- Supplementary/code/contiki-ng/arch/cpu/arm/common/usb/msc/
- Supplementary/code/contiki-ng/arch/cpu/arm/common/usb/msc/msc-descriptors.c
- Supplementary/code/contiki-ng/arch/cpu/arm/common/usb/msc/msc-string-descriptors.xml
- Supplementary/code/contiki-ng/arch/cpu/arm/common/usb/msc/rbc_const.h
- Supplementary/code/contiki-ng/arch/cpu/arm/common/usb/msc/rbc_struct.h
- Supplementary/code/contiki-ng/arch/cpu/arm/common/usb/msc/scsi_command.h
- Supplementary/code/contiki-ng/arch/cpu/arm/common/usb/msc/scsi_sense.h
- Supplementary/code/contiki-ng/arch/cpu/arm/common/usb/msc/scsi_struct.h
- Supplementary/code/contiki-ng/arch/cpu/arm/common/usb/msc/spc2_const.h
- Supplementary/code/contiki-ng/arch/cpu/arm/common/usb/msc/spc2_struct.h
- Supplementary/code/contiki-ng/arch/cpu/arm/common/usb/msc/usb-msc-bulk.c
- Supplementary/code/contiki-ng/arch/cpu/arm/common/usb/msc/usb-msc-bulk.h
- Supplementary/code/contiki-ng/arch/cpu/arm/common/usb/msc/usb-rbc.c
- Supplementary/code/contiki-ng/arch/cpu/arm/common/usb/string-descriptors.dtd
- Supplementary/code/contiki-ng/arch/cpu/arm/common/usb/string-descriptors.h
- Supplementary/code/contiki-ng/arch/cpu/arm/common/usb/string-descriptors.xslt
- Supplementary/code/contiki-ng/arch/cpu/arm/common/usb/usb-api.h
- Supplementary/code/contiki-ng/arch/cpu/arm/common/usb/usb-arch.h
- Supplementary/code/contiki-ng/arch/cpu/arm/common/usb/usb-core.c
- Supplementary/code/contiki-ng/arch/cpu/arm/common/usb/usb-core.h
- Supplementary/code/contiki-ng/arch/cpu/arm/common/usb/usb.h
- Supplementary/code/contiki-ng/arch/cpu/arm/cortex-m/
- Supplementary/code/contiki-ng/arch/cpu/arm/cortex-m/atomic-cortex.h
- Supplementary/code/contiki-ng/arch/cpu/arm/cortex-m/cm3/
- Supplementary/code/contiki-ng/arch/cpu/arm/cortex-m/cm33/
- Supplementary/code/contiki-ng/arch/cpu/arm/cortex-m/cm33/cm33-def.h
- Supplementary/code/contiki-ng/arch/cpu/arm/cortex-m/cm33/Makefile.cm33
- Supplementary/code/contiki-ng/arch/cpu/arm/cortex-m/cm33/Makefile.cm33+nodsp
- Supplementary/code/contiki-ng/arch/cpu/arm/cortex-m/cm3/cm3-def.h
- Supplementary/code/contiki-ng/arch/cpu/arm/cortex-m/cm3/Makefile.cm3
- Supplementary/code/contiki-ng/arch/cpu/arm/cortex-m/cm4/
- Supplementary/code/contiki-ng/arch/cpu/arm/cortex-m/cm4/cm4-def.h
- Supplementary/code/contiki-ng/arch/cpu/arm/cortex-m/cm4/Makefile.cm4
- Supplementary/code/contiki-ng/arch/cpu/arm/cortex-m/Makefile.cortex-m
- Supplementary/code/contiki-ng/arch/cpu/arm/cortex-m/memory-barrier-cortex.h
- Supplementary/code/contiki-ng/arch/cpu/arm/cortex-m/mutex-cortex.h
- Supplementary/code/contiki-ng/arch/cpu/arm/doxygen-group.txt
- Supplementary/code/contiki-ng/arch/cpu/arm/Makefile.arm
- Supplementary/code/contiki-ng/arch/cpu/arm/openocd/
- Supplementary/code/contiki-ng/arch/cpu/arm/openocd/arm7_wig.cfg
- Supplementary/code/contiki-ng/arch/cpu/arm/openocd/target/
- Supplementary/code/contiki-ng/arch/cpu/arm/openocd/target/stm32F10xxx.cfg
- Supplementary/code/contiki-ng/arch/cpu/cc2538/
- Supplementary/code/contiki-ng/arch/cpu/cc2538/cc2538-conf.h
- Supplementary/code/contiki-ng/arch/cpu/cc2538/cc2538-def.h
- Supplementary/code/contiki-ng/arch/cpu/cc2538/cc2538.lds
- Supplementary/code/contiki-ng/arch/cpu/cc2538/cc2538_cm3.h
- Supplementary/code/contiki-ng/arch/cpu/cc2538/cfs-coffee-arch.c
- Supplementary/code/contiki-ng/arch/cpu/cc2538/cfs-coffee-arch.h
- Supplementary/code/contiki-ng/arch/cpu/cc2538/clock.c
- Supplementary/code/contiki-ng/arch/cpu/cc2538/cpu.h
- Supplementary/code/contiki-ng/arch/cpu/cc2538/dbg.c
- Supplementary/code/contiki-ng/arch/cpu/cc2538/dev/
- Supplementary/code/contiki-ng/arch/cpu/cc2538/dev/adc.c
- Supplementary/code/contiki-ng/arch/cpu/cc2538/dev/adc.h
- Supplementary/code/contiki-ng/arch/cpu/cc2538/dev/aes.c
- Supplementary/code/contiki-ng/arch/cpu/cc2538/dev/aes.h
- Supplementary/code/contiki-ng/arch/cpu/cc2538/dev/ana-regs.h
- Supplementary/code/contiki-ng/arch/cpu/cc2538/dev/bignum-driver.c
- Supplementary/code/contiki-ng/arch/cpu/cc2538/dev/bignum-driver.h
- Supplementary/code/contiki-ng/arch/cpu/cc2538/dev/cbc-mac.c
- Supplementary/code/contiki-ng/arch/cpu/cc2538/dev/cbc-mac.h
- Supplementary/code/contiki-ng/arch/cpu/cc2538/dev/cbc.c
- Supplementary/code/contiki-ng/arch/cpu/cc2538/dev/cbc.h
- Supplementary/code/contiki-ng/arch/cpu/cc2538/dev/cc2538-aes-128.c
- Supplementary/code/contiki-ng/arch/cpu/cc2538/dev/cc2538-aes-128.h
- Supplementary/code/contiki-ng/arch/cpu/cc2538/dev/cc2538-ccm-star.c
- Supplementary/code/contiki-ng/arch/cpu/cc2538/dev/cc2538-ccm-star.h
- Supplementary/code/contiki-ng/arch/cpu/cc2538/dev/cc2538-dev.h
- Supplementary/code/contiki-ng/arch/cpu/cc2538/dev/cc2538-rf.c
- Supplementary/code/contiki-ng/arch/cpu/cc2538/dev/cc2538-rf.h
- Supplementary/code/contiki-ng/arch/cpu/cc2538/dev/cc2538-sensors.h
- Supplementary/code/contiki-ng/arch/cpu/cc2538/dev/cc2538-temp-sensor.c
- Supplementary/code/contiki-ng/arch/cpu/cc2538/dev/cc2538-temp-sensor.h
- Supplementary/code/contiki-ng/arch/cpu/cc2538/dev/ccm.c
- Supplementary/code/contiki-ng/arch/cpu/cc2538/dev/ccm.h
- Supplementary/code/contiki-ng/arch/cpu/cc2538/dev/cctest.h
- Supplementary/code/contiki-ng/arch/cpu/cc2538/dev/crypto.c
- Supplementary/code/contiki-ng/arch/cpu/cc2538/dev/crypto.h
- Supplementary/code/contiki-ng/arch/cpu/cc2538/dev/ctr.c
- Supplementary/code/contiki-ng/arch/cpu/cc2538/dev/ctr.h
- Supplementary/code/contiki-ng/arch/cpu/cc2538/dev/ecb.c
- Supplementary/code/contiki-ng/arch/cpu/cc2538/dev/ecb.h
- Supplementary/code/contiki-ng/arch/cpu/cc2538/dev/ecc-algorithm.c
- Supplementary/code/contiki-ng/arch/cpu/cc2538/dev/ecc-algorithm.h
- Supplementary/code/contiki-ng/arch/cpu/cc2538/dev/ecc-curve.c
- Supplementary/code/contiki-ng/arch/cpu/cc2538/dev/ecc-curve.h
- Supplementary/code/contiki-ng/arch/cpu/cc2538/dev/ecc-driver.c
- Supplementary/code/contiki-ng/arch/cpu/cc2538/dev/ecc-driver.h
- Supplementary/code/contiki-ng/arch/cpu/cc2538/dev/flash.h
- Supplementary/code/contiki-ng/arch/cpu/cc2538/dev/gcm.c
- Supplementary/code/contiki-ng/arch/cpu/cc2538/dev/gcm.h
- Supplementary/code/contiki-ng/arch/cpu/cc2538/dev/gpio-hal-arch.c
- Supplementary/code/contiki-ng/arch/cpu/cc2538/dev/gpio-hal-arch.h
- Supplementary/code/contiki-ng/arch/cpu/cc2538/dev/gpio.c
- Supplementary/code/contiki-ng/arch/cpu/cc2538/dev/gpio.h
- Supplementary/code/contiki-ng/arch/cpu/cc2538/dev/gptimer.h
- Supplementary/code/contiki-ng/arch/cpu/cc2538/dev/i2c.c
- Supplementary/code/contiki-ng/arch/cpu/cc2538/dev/i2c.h
- Supplementary/code/contiki-ng/arch/cpu/cc2538/dev/ioc.c
- Supplementary/code/contiki-ng/arch/cpu/cc2538/dev/ioc.h
- Supplementary/code/contiki-ng/arch/cpu/cc2538/dev/nvic.c
- Supplementary/code/contiki-ng/arch/cpu/cc2538/dev/nvic.h
- Supplementary/code/contiki-ng/arch/cpu/cc2538/dev/pka.c
- Supplementary/code/contiki-ng/arch/cpu/cc2538/dev/pka.h
- Supplementary/code/contiki-ng/arch/cpu/cc2538/dev/pwm.c
- Supplementary/code/contiki-ng/arch/cpu/cc2538/dev/pwm.h
- Supplementary/code/contiki-ng/arch/cpu/cc2538/dev/random.c
- Supplementary/code/contiki-ng/arch/cpu/cc2538/dev/rfcore-ffsm.h
- Supplementary/code/contiki-ng/arch/cpu/cc2538/dev/rfcore-sfr.h
- Supplementary/code/contiki-ng/arch/cpu/cc2538/dev/rfcore-xreg.h
- Supplementary/code/contiki-ng/arch/cpu/cc2538/dev/rfcore.h
- Supplementary/code/contiki-ng/arch/cpu/cc2538/dev/rom-util.h
- Supplementary/code/contiki-ng/arch/cpu/cc2538/dev/sha256.c
- Supplementary/code/contiki-ng/arch/cpu/cc2538/dev/sha256.h
- Supplementary/code/contiki-ng/arch/cpu/cc2538/dev/smwdthrosc.h
- Supplementary/code/contiki-ng/arch/cpu/cc2538/dev/soc-adc.h
- Supplementary/code/contiki-ng/arch/cpu/cc2538/dev/spi-arch-legacy.h
- Supplementary/code/contiki-ng/arch/cpu/cc2538/dev/spi-arch.c
- Supplementary/code/contiki-ng/arch/cpu/cc2538/dev/spi-legacy.c
- Supplementary/code/contiki-ng/arch/cpu/cc2538/dev/ssi.h
- Supplementary/code/contiki-ng/arch/cpu/cc2538/dev/sys-ctrl.c
- Supplementary/code/contiki-ng/arch/cpu/cc2538/dev/sys-ctrl.h
- Supplementary/code/contiki-ng/arch/cpu/cc2538/dev/uart.c
- Supplementary/code/contiki-ng/arch/cpu/cc2538/dev/uart.h
- Supplementary/code/contiki-ng/arch/cpu/cc2538/dev/udma.c
- Supplementary/code/contiki-ng/arch/cpu/cc2538/dev/udma.h
- Supplementary/code/contiki-ng/arch/cpu/cc2538/dev/usb-regs.h
- Supplementary/code/contiki-ng/arch/cpu/cc2538/dev/vdd3-sensor.c
- Supplementary/code/contiki-ng/arch/cpu/cc2538/dev/vdd3-sensor.h
- Supplementary/code/contiki-ng/arch/cpu/cc2538/dev/watchdog.c
- Supplementary/code/contiki-ng/arch/cpu/cc2538/doxygen-group.txt
- Supplementary/code/contiki-ng/arch/cpu/cc2538/ieee-addr.c
- Supplementary/code/contiki-ng/arch/cpu/cc2538/ieee-addr.h
- Supplementary/code/contiki-ng/arch/cpu/cc2538/int-master.c
- Supplementary/code/contiki-ng/arch/cpu/cc2538/lpm.c
- Supplementary/code/contiki-ng/arch/cpu/cc2538/lpm.h
- Supplementary/code/contiki-ng/arch/cpu/cc2538/Makefile.cc2538
- Supplementary/code/contiki-ng/arch/cpu/cc2538/reg.h
- Supplementary/code/contiki-ng/arch/cpu/cc2538/rtimer-arch.c
- Supplementary/code/contiki-ng/arch/cpu/cc2538/rtimer-arch.h
- Supplementary/code/contiki-ng/arch/cpu/cc2538/slip-arch.c
- Supplementary/code/contiki-ng/arch/cpu/cc2538/soc.c
- Supplementary/code/contiki-ng/arch/cpu/cc2538/soc.h
- Supplementary/code/contiki-ng/arch/cpu/cc2538/startup-gcc.c
- Supplementary/code/contiki-ng/arch/cpu/cc2538/usb/
- Supplementary/code/contiki-ng/arch/cpu/cc2538/usb/cdc-acm-descriptors.c
- Supplementary/code/contiki-ng/arch/cpu/cc2538/usb/common/
- Supplementary/code/contiki-ng/arch/cpu/cc2538/usb/common/cdc-acm/
- Supplementary/code/contiki-ng/arch/cpu/cc2538/usb/common/cdc-acm/cdc-acm.c
- Supplementary/code/contiki-ng/arch/cpu/cc2538/usb/common/cdc-acm/cdc-acm.h
- Supplementary/code/contiki-ng/arch/cpu/cc2538/usb/common/cdc-acm/cdc.h
- Supplementary/code/contiki-ng/arch/cpu/cc2538/usb/common/descriptors.h
- Supplementary/code/contiki-ng/arch/cpu/cc2538/usb/common/string-descriptors.h
- Supplementary/code/contiki-ng/arch/cpu/cc2538/usb/common/usb-api.h
- Supplementary/code/contiki-ng/arch/cpu/cc2538/usb/common/usb-arch.h
- Supplementary/code/contiki-ng/arch/cpu/cc2538/usb/common/usb-core.c
- Supplementary/code/contiki-ng/arch/cpu/cc2538/usb/common/usb-core.h
- Supplementary/code/contiki-ng/arch/cpu/cc2538/usb/common/usb.h
- Supplementary/code/contiki-ng/arch/cpu/cc2538/usb/usb-arch.c
- Supplementary/code/contiki-ng/arch/cpu/cc2538/usb/usb-serial.c
- Supplementary/code/contiki-ng/arch/cpu/cc2538/usb/usb-serial.h
- Supplementary/code/contiki-ng/arch/cpu/cc26x0-cc13x0/
- Supplementary/code/contiki-ng/arch/cpu/cc26x0-cc13x0/ble-addr.c
- Supplementary/code/contiki-ng/arch/cpu/cc26x0-cc13x0/ble-addr.h
- Supplementary/code/contiki-ng/arch/cpu/cc26x0-cc13x0/cc13x0-cc26x0-cm3.h
- Supplementary/code/contiki-ng/arch/cpu/cc26x0-cc13x0/cc13xx-cc26xx-conf.h
- Supplementary/code/contiki-ng/arch/cpu/cc26x0-cc13x0/cc13xx-cc26xx-def.h
- Supplementary/code/contiki-ng/arch/cpu/cc26x0-cc13x0/cc26xx.ld
- Supplementary/code/contiki-ng/arch/cpu/cc26x0-cc13x0/ccxxware-conf.h
- Supplementary/code/contiki-ng/arch/cpu/cc26x0-cc13x0/clock.c
- Supplementary/code/contiki-ng/arch/cpu/cc26x0-cc13x0/dbg.c
- Supplementary/code/contiki-ng/arch/cpu/cc26x0-cc13x0/dev/
- Supplementary/code/contiki-ng/arch/cpu/cc26x0-cc13x0/dev/adc-sensor.c
- Supplementary/code/contiki-ng/arch/cpu/cc26x0-cc13x0/dev/adc-sensor.h
- Supplementary/code/contiki-ng/arch/cpu/cc26x0-cc13x0/dev/aux-ctrl.c
- Supplementary/code/contiki-ng/arch/cpu/cc26x0-cc13x0/dev/aux-ctrl.h
- Supplementary/code/contiki-ng/arch/cpu/cc26x0-cc13x0/dev/batmon-sensor.c
- Supplementary/code/contiki-ng/arch/cpu/cc26x0-cc13x0/dev/batmon-sensor.h
- Supplementary/code/contiki-ng/arch/cpu/cc26x0-cc13x0/dev/cc26xx-aes.c
- Supplementary/code/contiki-ng/arch/cpu/cc26x0-cc13x0/dev/cc26xx-aes.h
- Supplementary/code/contiki-ng/arch/cpu/cc26x0-cc13x0/dev/cc26xx-uart.c
- Supplementary/code/contiki-ng/arch/cpu/cc26x0-cc13x0/dev/cc26xx-uart.h
- Supplementary/code/contiki-ng/arch/cpu/cc26x0-cc13x0/dev/contiki-watchdog.c
- Supplementary/code/contiki-ng/arch/cpu/cc26x0-cc13x0/dev/gpio-hal-arch.c
- Supplementary/code/contiki-ng/arch/cpu/cc26x0-cc13x0/dev/gpio-hal-arch.h
- Supplementary/code/contiki-ng/arch/cpu/cc26x0-cc13x0/dev/gpio-interrupt.c
- Supplementary/code/contiki-ng/arch/cpu/cc26x0-cc13x0/dev/oscillators.c
- Supplementary/code/contiki-ng/arch/cpu/cc26x0-cc13x0/dev/oscillators.h
- Supplementary/code/contiki-ng/arch/cpu/cc26x0-cc13x0/dev/soc-rtc.c
- Supplementary/code/contiki-ng/arch/cpu/cc26x0-cc13x0/dev/soc-rtc.h
- Supplementary/code/contiki-ng/arch/cpu/cc26x0-cc13x0/dev/soc-trng.c
- Supplementary/code/contiki-ng/arch/cpu/cc26x0-cc13x0/dev/soc-trng.h
- Supplementary/code/contiki-ng/arch/cpu/cc26x0-cc13x0/dev/spi-arch.c
- Supplementary/code/contiki-ng/arch/cpu/cc26x0-cc13x0/doxygen-group.txt
- Supplementary/code/contiki-ng/arch/cpu/cc26x0-cc13x0/fault-handlers.c
- Supplementary/code/contiki-ng/arch/cpu/cc26x0-cc13x0/ieee-addr.c
- Supplementary/code/contiki-ng/arch/cpu/cc26x0-cc13x0/ieee-addr.h
- Supplementary/code/contiki-ng/arch/cpu/cc26x0-cc13x0/int-master.c
- Supplementary/code/contiki-ng/arch/cpu/cc26x0-cc13x0/lib/
- Supplementary/code/contiki-ng/arch/cpu/cc26x0-cc13x0/lib/cc13xxware/
- Supplementary/code/contiki-ng/arch/cpu/cc26x0-cc13x0/lib/cc2640r2-sdk/
- Supplementary/code/contiki-ng/arch/cpu/cc26x0-cc13x0/lib/cc26xxware/
- Supplementary/code/contiki-ng/arch/cpu/cc26x0-cc13x0/lpm.c
- Supplementary/code/contiki-ng/arch/cpu/cc26x0-cc13x0/lpm.h
- Supplementary/code/contiki-ng/arch/cpu/cc26x0-cc13x0/Makefile.cc13x0
- Supplementary/code/contiki-ng/arch/cpu/cc26x0-cc13x0/Makefile.cc26x0
- Supplementary/code/contiki-ng/arch/cpu/cc26x0-cc13x0/Makefile.cc26x0-cc13x0
- Supplementary/code/contiki-ng/arch/cpu/cc26x0-cc13x0/Makefile.cc26x0r2f
- Supplementary/code/contiki-ng/arch/cpu/cc26x0-cc13x0/random.c
- Supplementary/code/contiki-ng/arch/cpu/cc26x0-cc13x0/rf-core/
- Supplementary/code/contiki-ng/arch/cpu/cc26x0-cc13x0/rf-core/api/
- Supplementary/code/contiki-ng/arch/cpu/cc26x0-cc13x0/rf-core/api/ieee_cmd.h
- Supplementary/code/contiki-ng/arch/cpu/cc26x0-cc13x0/rf-core/api/ieee_mailbox.h
- Supplementary/code/contiki-ng/arch/cpu/cc26x0-cc13x0/rf-core/ble-cc2650.c
- Supplementary/code/contiki-ng/arch/cpu/cc26x0-cc13x0/rf-core/ble-hal/
- Supplementary/code/contiki-ng/arch/cpu/cc26x0-cc13x0/rf-core/ble-hal/ble-hal-cc26xx.c
- Supplementary/code/contiki-ng/arch/cpu/cc26x0-cc13x0/rf-core/ble-hal/ble-hal-cc26xx.h
- Supplementary/code/contiki-ng/arch/cpu/cc26x0-cc13x0/rf-core/ble-hal/rf-ble-cmd.c
- Supplementary/code/contiki-ng/arch/cpu/cc26x0-cc13x0/rf-core/ble-hal/rf-ble-cmd.h
- Supplementary/code/contiki-ng/arch/cpu/cc26x0-cc13x0/rf-core/cc13xx-50kbps-tsch.c
- Supplementary/code/contiki-ng/arch/cpu/cc26x0-cc13x0/rf-core/cc13xx-50kbps-tsch.h
- Supplementary/code/contiki-ng/arch/cpu/cc26x0-cc13x0/rf-core/dot-15-4g.h
- Supplementary/code/contiki-ng/arch/cpu/cc26x0-cc13x0/rf-core/ieee-mode.c
- Supplementary/code/contiki-ng/arch/cpu/cc26x0-cc13x0/rf-core/prop-mode-tx-power.c
[truncated: 3,396 more entries]
