# Supplementary material for: DRiPLOF: An RPL Extension for Multi-Interface Wireless Sensor Networks in Interference-Prone Environments
Source: Sensors (Basel). 2022 May 21;22(10):3906. doi: 10.3390/s22103906 (PMC9144939; doi:10.3390/s22103906)
Supplement: Supplementary file 1 [file sensors-22-03906-s001.zip › Supplementary/code/contiki-ng/.github/workflows/build.yml]

# Main Contiki-NG CI workflow
# Comprises a matrix-generated set of jobs that execute our CI test suite
name: CI

# Run the workflow on:
#   * Any PR against master, develop or candidate release branch
#   * Any push (or merge) on master and develop
on:
  push:
    branches: [ master, develop ]
  pull_request:
    branches: [ master, develop, release-* ]

# We use a single job with a matrix with elements corresponding to our tests
# The job will be replicated as many times as there are elements in the matrix
jobs:
  Contiki-NG:
    # The type of runner that the job will run on
    runs-on: ubuntu-latest

    # Common environment variables
    env:
        OUT_OF_TREE_TEST_PATH: out-of-tree-tests
        OUT_OF_TREE_TEST_VER: 2869ae7
        DOCKER_BASE_IMG: contiker/contiki-ng

    strategy:
        # Always run all jobs in the matrix, even if one fails
        fail-fast: false
        matrix:
            test: [ documentation, compile-base, compile-arm-ports, compile-nxp-ports, compile-tools, out-of-tree-build, rpl-lite, rpl-classic, simulation-base, ipv6, ieee802154, tun-rpl-br, script-base, native-runs, ipv6-nbr, coap-lwm2m, packet-parsing ]

    # Checks-out the contiki-ng $GITHUB_WORKSPACE, so your job can access it
    steps:

    # Checks out the repo with full history
    - uses: actions/checkout@v2
      with:
          fetch-depth: '0'
          submodules: 'recursive'
          persist-credentials: false

    # Construct the correct docker container image tag corresponding to this build
    - name: Figure out correct docker image tag
      run:
        echo DOCKER_IMG=$DOCKER_BASE_IMG:$(git log -1 --oneline -- tools/docker/ | cut -d" " -f1) >> $GITHUB_ENV

    # Try to download the image from dockerhub. If it works, use it.
    #
    # If however it fails then we are most likely looking at a branch or pull
    # that touched tools/docker. In this case, build the image.
    #
    # Any build error will count as a job failure.
    #
    # If the test was triggered by a branch update (e.g. a PR merge) then push
    # the new image to dockerhub. This will only happen for builds against
    # contiki-ng/contiki-ng, not for builds on forks.
    - name: Try to download image from dockerhub
      run: |
        echo "Using $DOCKER_IMG for this run"
        echo "Pulling image $DOCKER_IMG from dockerhub";
        docker pull $DOCKER_IMG || echo DOCKER_NEED_BUILD=1 >> $GITHUB_ENV

    - name: Build docker image if required
      if: env.DOCKER_NEED_BUILD == '1'
      run: |
        echo $DOCKER_IMG does not exist on dockerhub or pull failed
        echo This is normal for PR builds and for builds on forks
        echo Building from dockerfile
        docker build tools/docker -t $DOCKER_IMG --no-cache --pull

    # If i) the previous step built an image and ii) we are on the main
    # contiki-ng repo and iii) this is a push (merge commit) to one of the
    # branches of interest then push the image to dockerhub
    - name: Push images to dockerhub
      if: env.DOCKER_NEED_BUILD == '1' && github.repository == 'contiki-ng/contiki-ng' && github.event_name == 'push'
      run: |
        # Extract the branch name from github.ref. For example, from
        # 'refs/heads/master' we want to keep 'master'
        MERGE_BRANCH_REF=$(echo ${{ github.ref }} | sed -e 's|refs/heads/||g')
        echo This is a build for branch $MERGE_BRANCH_REF and it updates the docker container
        echo Push images to Dockerhub
        echo ${{ secrets.DOCKERHUB_PASSWD }} | docker login --username contiker --password-stdin
        docker push $DOCKER_IMG
        docker tag $DOCKER_IMG $DOCKER_BASE_IMG:$MERGE_BRANCH_REF
        docker push $DOCKER_BASE_IMG:$MERGE_BRANCH_REF
        if [ $MERGE_BRANCH_REF == develop ]; then
          # When develop is updated, also push docker image with tag 'latest'
          docker tag $DOCKER_IMG $DOCKER_BASE_IMG:latest
          docker push $DOCKER_BASE_IMG:latest
        fi

    # Clone the repo used for out-of-tree builds if required
    - name: Clone the repo used for out-of-tree builds if required
      if: matrix.test == 'out-of-tree-build'
      run: |
        mkdir -p $OUT_OF_TREE_TEST_PATH
        git clone --depth 1 https://github.com/contiki-ng/out-of-tree-tests $OUT_OF_TREE_TEST_PATH
        # Check out desired hash
        (cd $OUT_OF_TREE_TEST_PATH && git checkout $OUT_OF_TREE_TEST_VER)
        # Set permissions for Docker mount
        sudo chown -R 1000:1000 $OUT_OF_TREE_TEST_PATH
        # Set up docker mount
        echo DOCKER_ARGS=-v `pwd`/$OUT_OF_TREE_TEST_PATH:/home/user/out-of-tree-tests >> $GITHUB_ENV

    # Fire up the container and run corresponding tests
    - name: Execute tests
      run: |
        # Set permissions for Docker mount
        sudo chown -R 1000:1000 .
        # Run test
        docker run --privileged --sysctl net.ipv6.conf.all.disable_ipv6=0 $DOCKER_ARGS -v `pwd`:/home/user/contiki-ng $DOCKER_IMG bash --login -c "make -C tests/??-${{ matrix.test }};"
        # Check outcome of the test
        ./tests/check-test.sh `pwd`/tests/??-${{ matrix.test }}
