# Supplementary material for: DRiPLOF: An RPL Extension for Multi-Interface Wireless Sensor Networks in Interference-Prone Environments
Source: Sensors (Basel). 2022 May 21;22(10):3906. doi: 10.3390/s22103906 (PMC9144939; doi:10.3390/s22103906)
Supplement: Supplementary file 1 [file sensors-22-03906-s001.zip › Supplementary/code/contiki-ng/arch/cpu/arm/common/SD-card/efsl_spi.h]

#ifndef EFSL_SPI_H_6B6MX40N68__
#define EFSL_SPI_H_6B6MX40N68__

#include <types.h>

struct  hwInterface{
        eint32          sectorCount;
};
typedef struct hwInterface hwInterface;

esint8 if_initInterface(hwInterface* file,eint8* opts);
esint8 if_readBuf(hwInterface* file,euint32 address,euint8* buf);
esint8 if_writeBuf(hwInterface* file,euint32 address,euint8* buf);
esint8 if_setPos(hwInterface* file,euint32 address);

void if_spiInit(hwInterface *iface);
void if_spiSetSpeed(euint8 speed);
euint8 if_spiSend(hwInterface *iface, euint8 outgoing);


#endif /* EFSL_SPI_H_6B6MX40N68__ */
