# Supplementary material for: DRiPLOF: An RPL Extension for Multi-Interface Wireless Sensor Networks in Interference-Prone Environments
Source: Sensors (Basel). 2022 May 21;22(10):3906. doi: 10.3390/s22103906 (PMC9144939; doi:10.3390/s22103906)
Supplement: Supplementary file 1 [file sensors-22-03906-s001.zip › Supplementary/code/contiki-ng/arch/cpu/arm/common/SD-card/Makefile.sdcard]

ifdef SDCARD
EFSL_DIR=/home/ksb/packages/efsl/efsl-0.2.8
EFSL_SRC= efs.c fat.c sd.c fat.c partition.c ioman.c disc.c fs.c file.c plibc.c extract.c dir.c time.c ls.c ui.c
CONTIKI_CPU_DIRS += ../common/SD-card
CONTIKIDIRS += $(EFSL_DIR)/src $(EFSL_DIR)/src/interfaces
CONTIKI_TARGET_SOURCEFILES += $(EFSL_SRC) cfs-sdcard.c efs-sdcard-arch.c
CFLAGS+= -I $(EFSL_DIR)/inc -I $(CONTIKI_CPU_ARM_COMMON)/SD-card

endif
