# Supplementary material for: DRiPLOF: An RPL Extension for Multi-Interface Wireless Sensor Networks in Interference-Prone Environments
Source: Sensors (Basel). 2022 May 21;22(10):3906. doi: 10.3390/s22103906 (PMC9144939; doi:10.3390/s22103906)
Supplement: Supplementary file 1 [file sensors-22-03906-s001.zip › Supplementary/code/contiki-ng/arch/cpu/arm/common/SD-card/sdcard.h]

#ifndef SDCARD_H_KJBBKS6O57__
#define SDCARD_H_KJBBKS6O57__

#include <sys/process.h>

PROCESS_NAME(sdcard_process);

void
sdcard_init();

/* True if a card is ready to read or write */
int
sdcard_ready();

extern process_event_t sdcard_inserted_event;

extern process_event_t sdcard_removed_event;

void
sdcard_event_process(struct process *p);

#endif /* SDCARD_H_KJBBKS6O57__ */
