# Supplementary material for: DRiPLOF: An RPL Extension for Multi-Interface Wireless Sensor Networks in Interference-Prone Environments
Source: Sensors (Basel). 2022 May 21;22(10):3906. doi: 10.3390/s22103906 (PMC9144939; doi:10.3390/s22103906)
Supplement: Supplementary file 1 [file sensors-22-03906-s001.zip › Supplementary/code/contiki-ng/arch/cpu/arm/common/usb/cdc-acm/cdc-acm.c]

#include <cdc-acm.h>
#include <cdc.h>
#include <usb-api.h>
#include <usb-core.h>
#include <stdio.h>

static uint8_t usb_ctrl_data_buffer[32];

static void
encapsulated_command(uint8_t *data, unsigned int length)
{
  printf("Got CDC command: length %d\n", length);
  usb_send_ctrl_status();
}
static void
set_line_encoding(uint8_t *data, unsigned int length)
{
  if (length == 7) {
    static const char parity_char[] = {'N', 'O', 'E', 'M', 'S'};
    static const char *stop_bits_str[] = {"1","1.5","2"};
    const struct usb_cdc_line_coding *coding =
      (const struct usb_cdc_line_coding *)usb_ctrl_data_buffer;
    char parity = ((coding->bParityType > 4)
		   ? '?' : parity_char[coding->bParityType]);
    const char *stop_bits = ((coding->bCharFormat > 2)
			     ? "?" : stop_bits_str[coding->bCharFormat]);
    printf("Got CDC line coding: %ld/%d/%c/%s\n",
	       coding->dwDTERate, coding->bDataBits, parity, stop_bits);
    usb_send_ctrl_status();
  } else {
    usb_error_stall();
  }
}

static unsigned int
handle_cdc_acm_requests()
{
  printf("CDC request %02x %02x\n", usb_setup_buffer.bmRequestType, usb_setup_buffer.bRequest);
  switch(usb_setup_buffer.bmRequestType) {
  case 0x21: /* CDC interface OUT requests */
    /* Check if it's the right interface */
    if (usb_setup_buffer.wIndex != 0) return 0;
    switch(usb_setup_buffer.bRequest) {
    case SET_CONTROL_LINE_STATE:
      if (usb_setup_buffer.wValue & 0x02) {
	puts("Carrier on");
      } else {
	puts("Carrier off");
      }
      if (usb_setup_buffer.wValue & 0x01) {
	puts("DTE on");
      } else {
	puts("DTE off");
      }
      usb_send_ctrl_status();
      return 1;

    case SEND_ENCAPSULATED_COMMAND:
      {
	unsigned int len = usb_setup_buffer.wLength;
	if (len > sizeof(usb_ctrl_data_buffer))
	  len = sizeof(usb_ctrl_data_buffer);
	usb_get_ctrl_data(usb_ctrl_data_buffer, len,
			  encapsulated_command);
      }
      
      return 1;
      
   
    case SET_LINE_CODING:
      {
	unsigned int len = usb_setup_buffer.wLength;
	if (len > sizeof(usb_ctrl_data_buffer))
	  len = sizeof(usb_ctrl_data_buffer);
	usb_get_ctrl_data(usb_ctrl_data_buffer, len,
			  set_line_encoding);
      }
      return 1;
    }
    break;
  case 0xa1: /* CDC interface IN requests */
    if (usb_setup_buffer.wIndex != 0) return 0;
    switch(usb_setup_buffer.bRequest) {
    case GET_ENCAPSULATED_RESPONSE:
      printf("CDC response");
      usb_send_ctrl_status();
      return 1;
    }
  }
  return 0;
}

static const struct USBRequestHandler cdc_acm_request_handler =
  {
    0x21, 0x7f,
    0x00, 0x00,
    handle_cdc_acm_requests
  };

static struct USBRequestHandlerHook cdc_acm_request_hook =
  {
    NULL,
    &cdc_acm_request_handler
  };

void
usb_cdc_acm_setup()
{
  usb_register_request_handler(&cdc_acm_request_hook);
}
