# Supplementary material for: DRiPLOF: An RPL Extension for Multi-Interface Wireless Sensor Networks in Interference-Prone Environments
Source: Sensors (Basel). 2022 May 21;22(10):3906. doi: 10.3390/s22103906 (PMC9144939; doi:10.3390/s22103906)
Supplement: Supplementary file 1 [file sensors-22-03906-s001.zip › Supplementary/code/contiki-ng/arch/cpu/arm/common/usb/cdc-acm/cdc-acm.h]

#ifndef CDC_ACM_H_UFV6K50827__
#define CDC_ACM_H_UFV6K50827__

void
usb_cdc_acm_setup();

#endif /* CDC_ACM_H_UFV6K50827__ */
