# Supplementary material for: DRiPLOF: An RPL Extension for Multi-Interface Wireless Sensor Networks in Interference-Prone Environments
Source: Sensors (Basel). 2022 May 21;22(10):3906. doi: 10.3390/s22103906 (PMC9144939; doi:10.3390/s22103906)
Supplement: Supplementary file 1 [file sensors-22-03906-s001.zip › Supplementary/code/contiki-ng/arch/cpu/arm/common/usb/descriptors.h]

#ifndef DESCRIPTORS_H_RPFUB8O7OV__
#define DESCRIPTORS_H_RPFUB8O7OV__

#ifndef STRUCTGEN
#include "usb.h"
#endif

extern const struct usb_st_device_descriptor device_descriptor;
extern const struct usb_st_configuration_descriptor* const configuration_head;
#endif /* DESCRIPTORS_H_RPFUB8O7OV__ */
