# Supplementary material for: DRiPLOF: An RPL Extension for Multi-Interface Wireless Sensor Networks in Interference-Prone Environments
Source: Sensors (Basel). 2022 May 21;22(10):3906. doi: 10.3390/s22103906 (PMC9144939; doi:10.3390/s22103906)
Supplement: Supplementary file 1 [file sensors-22-03906-s001.zip › Supplementary/code/contiki-ng/arch/cpu/arm/common/usb/Makefile.usb]

### Put generated sources in a separate directory
BUILTSRCDIR = src_$(TARGET)
ifeq (${wildcard $(BUILTSRCDIR)},)
  DUMMY := ${shell mkdir $(BUILTSRCDIR)}
endif

STRUCTGEN = structgen

MODULES_REL += $(BUILTSRCDIR)

USB_STRING_DESCRIPTORS ?= $(CONTIKI_CPU_ARM)/common/usb/cdc-acm/string-descriptors.xml

XMLDIRS=

USB = usb-arch.c usb-core.c

ifdef USB_CDC_ACM_CLASS
CONTIKI_CPU_DIRS += ../common/usb/cdc-acm
USB += cdc-acm.c cdc-acm-descriptors.c cdc-acm-string-descriptors.c
XMLDIRS += $(CONTIKI_CPU_ARM)/common/usb/cdc-acm/
endif

ifdef USB_CDC_ETH_CLASS
CONTIKI_CPU_DIRS += ../common/usb/cdc-eth
USB += cdc-eth.c cdc-eth-descriptors.c cdc-eth-string-descriptors.c dhcps.c
XMLDIRS += $(CONTIKI_CPU_ARM)/common/usb/cdc-eth/
endif

ifdef USB_MASS_STORAGE_CLASS
CONTIKI_CPU_DIRS += ../common/usb/msc
USB += usb-msc-bulk.c usb-rbc.c msc-descriptors-consts.c msc-descriptors.c 
XMLDIRS += $(CONTIKI_CPU_ARM)/common/usb/msc
endif

ifdef USB_MSC_QIC157
CONTIKI_CPU_DIRS += ../common/usb/msc
USB += usb-msc-bulk.c usb-qic157.c msc-qic157-descriptors.c msc-qic157-string-descriptors.c
XMLDIRS += $(CONTIKI_CPU_ARM)/common/usb/msc
endif

ifdef USB_MSC_STREAMING
CONTIKI_CPU_DIRS += ../common/usb/msc
USB += usb-msc-bulk.c usb-streaming.c msc-scsi-streaming-descriptors-consts.c msc-scsi-streaming-descriptors.c
XMLDIRS += $(CONTIKI_CPU_ARM)/common/usb/msc
endif

ifdef USB_MTP_CLASS
CONTIKI_CPU_DIRS += ../common/usb/mtp
USB += usb-mtp.c mtp-descriptors-consts.c mtp-descriptors.c
STRUCTGENDIRS += $(CONTIKI_CPU_ARM)/common/usb/mtp
endif

vpath %.xml $(XMLDIRS)
vpath %.gen.c $(STRUCTGENDIRS)

%.c: %.xml
	$(XSLTPROC) $(CONTIKI_CPU_ARM)/common/usb/string-descriptors.xslt $^ >$(BUILTSRCDIR)/$@

%-consts.c: %.gen.c 
	$(CPP) -I$(CFLAGS) $< | $(STRUCTGEN) --output $(BUILTSRCDIR)/$*-consts.c
