# Supplementary material for: DRiPLOF: An RPL Extension for Multi-Interface Wireless Sensor Networks in Interference-Prone Environments
Source: Sensors (Basel). 2022 May 21;22(10):3906. doi: 10.3390/s22103906 (PMC9144939; doi:10.3390/s22103906)
Supplement: Supplementary file 1 [file sensors-22-03906-s001.zip › Supplementary/code/contiki-ng/arch/cpu/arm/common/usb/msc/msc-string-descriptors.xml]

<?xml version="1.0" encoding="utf-8" ?>
  <descriptors>
  <languages>
    <lang id="en">0x0409</lang>
  </languages>
  <strings>
    <string> <!-- 1 -->
      <lang id="en">USB mass storage test</lang>
    </string>
    <string> <!-- 2 -->
      <lang>Fluffware</lang>
    </string>
    <string> <!-- 3 -->
      <lang>F00000000001</lang>
    </string>
 </strings>
  </descriptors>
