# Supplementary material for: DRiPLOF: An RPL Extension for Multi-Interface Wireless Sensor Networks in Interference-Prone Environments
Source: Sensors (Basel). 2022 May 21;22(10):3906. doi: 10.3390/s22103906 (PMC9144939; doi:10.3390/s22103906)
Supplement: Supplementary file 1 [file sensors-22-03906-s001.zip › Supplementary/code/contiki-ng/arch/cpu/arm/common/usb/msc/usb-msc-bulk.h]

#ifndef USB_MSC_BULK_H_SHSP6ONHDJ__
#define USB_MSC_BULK_H_SHSP6ONHDJ__

#include <usb.h>
#include <stdint.h>
#include <msc/msc-defs.h>

#define USB_MSC_BUFFERS 16


struct usb_msc_bulk_cbw
{
  uint32_t dCBWSignature;
  uint32_t dCBWTag;
  uint32_t dCBWDataTransferLength;
  uint8_t bmCBWFlags;
  uint8_t bCBWLUN;
  uint8_t bCBWCBLength;
  uint8_t CBWCB[16];
} BYTE_ALIGNED;

struct usb_msc_bulk_csw
{
  uint32_t dCSWSignature;
  uint32_t dCSWTag;
  uint32_t dCSWDataResidue;
  uint8_t bCSWStatus;
} BYTE_ALIGNED;

struct usb_msc_command_state
{
  const uint8_t *command;
  unsigned int command_length;
  unsigned int status;
  /* Number of data bytes received or sent */
  unsigned int cmd_data_transfered; 
  /* Number of data bytes submitted for transmition or reception */
  unsigned int cmd_data_submitted;
  /* Set by command handler or callback */
  void (*data_cb)(struct usb_msc_command_state *state); /* May be NULL */
};

void
usb_msc_bulk_setup();

typedef enum {
  USB_MSC_HANDLER_OK = 0,
  USB_MSC_HANDLER_DELAYED,
  USB_MSC_HANDLER_FAILED
} usb_msc_handler_status;

usb_msc_handler_status
usb_msc_handle_command(struct usb_msc_command_state *state);
     
void
usb_msc_command_handler_init();

/* Call data_cb when this data has been sent or received */
#define USB_MSC_DATA_DO_CALLBACK 0x20

/* Actually send the data, not just buffer it */
#define USB_MSC_DATA_SEND 0x40

/* Actually receive the data, not just queue buffers for it */
#define USB_MSC_DATA_RECEIVE 0x40

/* The command don't want to send or receive anymore data */
#define USB_MSC_DATA_LAST 0x80

/* Submit a buffer with data to send to the host. Use a callback to be
   notified when data has been sent. Data is not copied so it must
   remain constant while sending. */
void
usb_msc_send_data(const uint8_t *data, unsigned int len, unsigned int flags);

/* Same as usb_msc_send_data but allows one to set additional flags
   in USBBuffer */
void
usb_msc_send_data_buf_flags(const uint8_t *data, unsigned int len,
			    unsigned int flags, uint16_t buf_flags);

#define USB_MSC_SEND_ABORT() \
usb_msc_send_data_buf_flags(NULL, 0, USB_MSC_DATA_LAST, 0)

/* Submit a buffer for receiving data from the host. Use a callback to
   be notified when data has arrived. */
void
usb_msc_receive_data(uint8_t *data, unsigned int len, unsigned int flags);

/* Same as usb_msc_receive_data but allows one to set additional flags
   in USBBuffer */
void
usb_msc_receive_data_buf_flags(uint8_t *data, unsigned int len,
			       unsigned int flags, uint16_t buf_flags);
#define USB_MSC_RECEIVE_ABORT() \
  usb_msc_receive_data_buf_flags(NULL, 0, USB_MSC_DATA_LAST, 0)

#define USB_MSC_DONE() \
  usb_msc_send_data_buf_flags(NULL, 0, USB_MSC_DATA_LAST, 0)


#endif /* USB_MSC_BULK_H_SHSP6ONHDJ__ */
