# Supplementary material for: DRiPLOF: An RPL Extension for Multi-Interface Wireless Sensor Networks in Interference-Prone Environments
Source: Sensors (Basel). 2022 May 21;22(10):3906. doi: 10.3390/s22103906 (PMC9144939; doi:10.3390/s22103906)
Supplement: Supplementary file 1 [file sensors-22-03906-s001.zip › Supplementary/code/contiki-ng/arch/cpu/arm/common/usb/string-descriptors.dtd]

<?xml version="1.0" encoding="utf-8" ?>

<!ELEMENT descriptors (languages,  strings)>

<!ELEMENT languages (lang+) >

<!ELEMENT lang (#PCDATA) >
<!ATTLIST lang
id CDATA "all"
>

<!ELEMENT strings (string+) >

<!ELEMENT string (lang+) >
