# Supplementary material for: DRiPLOF: An RPL Extension for Multi-Interface Wireless Sensor Networks in Interference-Prone Environments
Source: Sensors (Basel). 2022 May 21;22(10):3906. doi: 10.3390/s22103906 (PMC9144939; doi:10.3390/s22103906)
Supplement: Supplementary file 1 [file sensors-22-03906-s001.zip › Supplementary/code/contiki-ng/arch/cpu/arm/common/usb/usb-core.h]

#ifndef USB_CORE_H_YIKJDA7S1X__
#define USB_CORE_H_YIKJDA7S1X__

#include <stdint.h>

struct USB_request_st usb_setup_buffer;

void
usb_send_ctrl_response(const uint8_t *data, unsigned int len);

void
usb_error_stall();

void
usb_send_ctrl_status();

typedef void (*usb_ctrl_data_callback)(uint8_t *data, unsigned int length);

void
usb_get_ctrl_data(uint8_t *data, unsigned int length,
		  usb_ctrl_data_callback cb);

#endif /* USB_CORE_H_YIKJDA7S1X__ */
