# Supplementary material for: DRiPLOF: An RPL Extension for Multi-Interface Wireless Sensor Networks in Interference-Prone Environments
Source: Sensors (Basel). 2022 May 21;22(10):3906. doi: 10.3390/s22103906 (PMC9144939; doi:10.3390/s22103906)
Supplement: Supplementary file 1 [file sensors-22-03906-s001.zip › Supplementary/code/contiki-ng/arch/cpu/arm/cortex-m/cm33/Makefile.cm33]

CONTIKI_ARM_DIRS += cortex-m/cm33

CFLAGS += -mcpu=cortex-m33

LDFLAGS += -mcpu=cortex-m33

include $(CONTIKI)/$(CONTIKI_NG_CORTEX_DIR)/Makefile.cortex-m
