# Supplementary material for: DRiPLOF: An RPL Extension for Multi-Interface Wireless Sensor Networks in Interference-Prone Environments
Source: Sensors (Basel). 2022 May 21;22(10):3906. doi: 10.3390/s22103906 (PMC9144939; doi:10.3390/s22103906)
Supplement: Supplementary file 1 [file sensors-22-03906-s001.zip › Supplementary/code/contiki-ng/arch/cpu/arm/cortex-m/Makefile.cortex-m]

CMSIS_PATH = CMSIS/CMSIS

CMSIS_ROOT = $(CONTIKI)/$(CONTIKI_NG_ARM_DIR)/$(CMSIS_PATH)
ifeq (,$(wildcard $(CMSIS_ROOT)/*))
    $(warning $(CMSIS_ROOT) does not exist or is empty.)
    $(warning Did you run 'git submodule update --init' ?)
    $(error "")
endif

CONTIKI_ARM_DIRS += cortex-m $(CMSIS_PATH)/Core/Include

### Build syscalls for newlib
MODULES += os/lib/newlib

LDFLAGS += -T $(LDSCRIPT)
LDFLAGS += -Wl,--gc-sections,--sort-section=alignment
LDFLAGS += -Wl,-Map=$(CONTIKI_NG_PROJECT_MAP),--cref,--no-warn-mismatch

OBJCOPY_FLAGS += --gap-fill 0xff

CPU_STARTFILES = ${addprefix $(OBJECTDIR)/,${call oname, $(CPU_START_SOURCEFILES)}}

### Resolve any potential circular dependencies between the linked libraries
### See: https://stackoverflow.com/questions/5651869/gcc-what-are-the-start-group-and-end-group-command-line-options/5651895
TARGET_LIBFLAGS := -Wl,--start-group $(TARGET_LIBFILES) -Wl,--end-group

CUSTOM_RULE_LINK = 1

OUT_ELF = $(BUILD_DIR_BOARD)/%.elf

.SECONDEXPANSION:

$(OUT_ELF): $(CPU_STARTFILES) $$(CONTIKI_OBJECTFILES) %.o $(PROJECT_OBJECTFILES) $(PROJECT_LIBRARIES) $(LDSCRIPT) $(TARGET_LIBS)
	$(TRACE_LD)
	$(Q)$(LD) $(LDFLAGS) ${filter-out $(LDSCRIPT) %.a,$^} ${filter %.a,$^} $(TARGET_LIBFLAGS) -o $@

include $(CONTIKI)/$(CONTIKI_NG_ARM_DIR)/Makefile.arm
