# Supplementary material for: DRiPLOF: An RPL Extension for Multi-Interface Wireless Sensor Networks in Interference-Prone Environments
Source: Sensors (Basel). 2022 May 21;22(10):3906. doi: 10.3390/s22103906 (PMC9144939; doi:10.3390/s22103906)
Supplement: Supplementary file 1 [file sensors-22-03906-s001.zip › Supplementary/code/contiki-ng/arch/cpu/arm/Makefile.arm]

### Verbosity control. Use  make V=1 to get verbose builds.
### Extends what we already have in the top-level Makefile
ifeq ($(V),1)
  TRACE_SREC_CAT =
else
  TRACE_SREC_CAT = @echo "  SREC_CAT " $< "-->" $@
endif

CC       = arm-none-eabi-gcc
CPP      = arm-none-eabi-cpp
CXX      = arm-none-eabi-g++
LD       = arm-none-eabi-gcc
AR       = arm-none-eabi-ar
AS       = arm-none-eabi-gcc
OBJCOPY  = arm-none-eabi-objcopy
OBJDUMP  = arm-none-eabi-objdump
NM       = arm-none-eabi-nm
SIZE     = arm-none-eabi-size
SREC_CAT = srec_cat

CFLAGS += -mthumb -mabi=aapcs -mlittle-endian
CFLAGS += -Wall
CFLAGS += -std=c99
CFLAGS += -ffunction-sections -fdata-sections -fno-strict-aliasing
CFLAGS += -fshort-enums -fomit-frame-pointer -fno-builtin
ifeq ($(WERROR),1)
  CFLAGS += -Werror
endif

### Pass CFLAGS along to assembly files in the build
ASFLAGS += $(CFLAGS)
### Specify '-c' option to assemble only and not link
ASFLAGS += -c 

LDFLAGS += -mthumb -mabi=aapcs -mlittle-endian

OBJDUMP_FLAGS += --disassemble --source --disassembler-options=force-thumb

### Caller can override the default compiler optimization levels
ifndef OPTIMIZATIONS

### Are we building with code size optimisations?
SMALL ?= 1
ifeq ($(SMALL),1)
  OPTIMIZATIONS = -Os
else
  OPTIMIZATIONS = -O2
endif

endif

CFLAGS += $(OPTIMIZATIONS)

### Use CMSIS from arch/cpu/arm/common
CONTIKI_ARM_DIRS += . 
CONTIKI_CPU_DIRS += $(addprefix ../arm/, $(CONTIKI_ARM_DIRS))

### Default to use os/lib/dbg-io unless configured to do otherwise
MAKE_WITH_LIB_DBG_IO ?= 1

ifeq ($(MAKE_WITH_LIB_DBG_IO),1)
  MODULES += os/lib/dbg-io
endif

### CPU-dependent cleanup files
CLEAN += *.elf *.bin *.lst *.hex *.i16hex

OUT_HEX = $(BUILD_DIR_BOARD)/%.hex
OUT_I16HEX = $(BUILD_DIR_BOARD)/%.i16hex
OUT_BIN = $(BUILD_DIR_BOARD)/%.bin
OUT_LST = $(BUILD_DIR_BOARD)/%.lst

### Don't treat the following files as intermediate
.PRECIOUS: $(OUT_ELF) $(OUT_HEX) $(OUT_BIN)

$(OUT_I16HEX): $(OUT_ELF)
	$(TRACE_OBJCOPY)
	$(Q)$(OBJCOPY) -O ihex $< $@

$(OUT_HEX): $(OUT_I16HEX)
	$(TRACE_SREC_CAT)
	$(Q)$(SREC_CAT) $< -intel -o $@ -intel

$(OUT_BIN): $(OUT_ELF)
	$(TRACE_OBJCOPY)
	$(Q)$(OBJCOPY) -O binary $(OBJCOPY_FLAGS) $< $@

$(OUT_LST): $(OUT_ELF)
	$(TRACE_OBJDUMP)
	$(Q)$(OBJDUMP) $(OBJDUMP_FLAGS) $< > $@

### We don't really need the .hex and .bin for the .$(TARGET) but let's make
### sure they get built
$(BUILD_DIR_BOARD)/%.$(TARGET): $(OUT_ELF) $(OUT_HEX) $(OUT_BIN)
	$(TRACE_CP)
	$(Q)cp $< $@
