# Supplementary material for: DRiPLOF: An RPL Extension for Multi-Interface Wireless Sensor Networks in Interference-Prone Environments
Source: Sensors (Basel). 2022 May 21;22(10):3906. doi: 10.3390/s22103906 (PMC9144939; doi:10.3390/s22103906)
Supplement: Supplementary file 1 [file sensors-22-03906-s001.zip › Supplementary/code/contiki-ng/arch/cpu/arm/openocd/arm7_wig.cfg]

     
# Change the default telnet port...
telnet_port 4444
# GDB connects here
gdb_port 3333
# GDB can also flash my flash!
gdb_memory_map enable
gdb_flash_program enable

# Wiggler interface
interface parport
parport_port 0
parport_cable wiggler_ntrst_inverted
jtag_speed 0
set CPUTAPID 0x3BA00477
set BSTAPID 0x16410041 
source [find target/stm32F10xxx.cfg]
