# Supplementary material for: DRiPLOF: An RPL Extension for Multi-Interface Wireless Sensor Networks in Interference-Prone Environments
Source: Sensors (Basel). 2022 May 21;22(10):3906. doi: 10.3390/s22103906 (PMC9144939; doi:10.3390/s22103906)
Supplement: Supplementary file 1 [file sensors-22-03906-s001.zip › Supplementary/code/contiki-ng/arch/cpu/arm/openocd/target/stm32F10xxx.cfg]

# STM32 Cortex M3

if { [info exists CHIPNAME] } {	
   set  _CHIPNAME $CHIPNAME    
} else {	 
   set  _CHIPNAME stm32F10xxx
}

if { [info exists ENDIAN] } {	
   set  _ENDIAN $ENDIAN    
} else {	 
   set  _ENDIAN little
}

if { [info exists CPUTAPID ] } {
   set _CPUTAPID $CPUTAPID
} else {
  # force an error till we get a good number
   set _CPUTAPID 0xffffffff
}

#use combined on interfaces or targets that can't set TRST/SRST separately
reset_config trst_and_srst
jtag_nsrst_delay 1

#jtag scan chain
jtag newtap $_CHIPNAME cpu -irlen 4 -ircapture 0x1 -irmask 0xf -expected-id $_CPUTAPID

# The target
set _TARGETNAME [format "%s.cpu" $_CHIPNAME]
target create $_TARGETNAME cortex_m3 -endian $_ENDIAN -chain-position $_TARGETNAME -variant cortex_m3

$_TARGETNAME configure -work-area-virt 0 -work-area-phys 0x20000000 -work-area-size 0x4000 -work-area-backup 0


if { [info exists BSTAPID ] } {
   set _BSTAPID $BSTAPID
} else {
  # force an error till we get a good number
   set _BSTAPID 0xffffffff
}

#jtag scan chain
jtag newtap $_CHIPNAME bs -irlen 5 -ircapture 0x1 -irmask 0xf -expected-id $_BSTAPID

flash bank stm32x 0 0 0 0 0
