# Supplementary material for: DRiPLOF: An RPL Extension for Multi-Interface Wireless Sensor Networks in Interference-Prone Environments
Source: Sensors (Basel). 2022 May 21;22(10):3906. doi: 10.3390/s22103906 (PMC9144939; doi:10.3390/s22103906)
Supplement: Supplementary file 1 [file sensors-22-03906-s001.zip › Supplementary/code/contiki-ng/arch/cpu/cc2538/dev/cc2538-aes-128.h]

/*
 * Copyright (c) 2015, Hasso-Plattner-Institut.
 * All rights reserved.
 *
 * Redistribution and use in source and binary forms, with or without
 * modification, are permitted provided that the following conditions
 * are met:
 * 1. Redistributions of source code must retain the above copyright
 *    notice, this list of conditions and the following disclaimer.
 * 2. Redistributions in binary form must reproduce the above copyright
 *    notice, this list of conditions and the following disclaimer in the
 *    documentation and/or other materials provided with the distribution.
 * 3. Neither the name of the Institute nor the names of its contributors
 *    may be used to endorse or promote products derived from this software
 *    without specific prior written permission.
 *
 * THIS SOFTWARE IS PROVIDED BY THE INSTITUTE AND CONTRIBUTORS ``AS IS'' AND
 * ANY EXPRESS OR IMPLIED WARRANTIES, INCLUDING, BUT NOT LIMITED TO, THE
 * IMPLIED WARRANTIES OF MERCHANTABILITY AND FITNESS FOR A PARTICULAR PURPOSE
 * ARE DISCLAIMED.  IN NO EVENT SHALL THE INSTITUTE OR CONTRIBUTORS BE LIABLE
 * FOR ANY DIRECT, INDIRECT, INCIDENTAL, SPECIAL, EXEMPLARY, OR CONSEQUENTIAL
 * DAMAGES (INCLUDING, BUT NOT LIMITED TO, PROCUREMENT OF SUBSTITUTE GOODS
 * OR SERVICES; LOSS OF USE, DATA, OR PROFITS; OR BUSINESS INTERRUPTION)
 * HOWEVER CAUSED AND ON ANY THEORY OF LIABILITY, WHETHER IN CONTRACT, STRICT
 * LIABILITY, OR TORT (INCLUDING NEGLIGENCE OR OTHERWISE) ARISING IN ANY WAY
 * OUT OF THE USE OF THIS SOFTWARE, EVEN IF ADVISED OF THE POSSIBILITY OF
 * SUCH DAMAGE.
 *
 * This file is part of the Contiki operating system.
 */
/**
 * \addtogroup cc2538-aes
 * @{
 *
 * \defgroup cc2538-aes-128 CC2538 AES-128
 *
 * AES-128 driver for the CC2538 SoC
 * @{
 *
 * \file
 *         Header file of the AES-128 driver for the CC2538 SoC
 * \author
 *         Konrad Krentz <konrad.krentz@gmail.com>
 */
#ifndef CC2538_AES_128_H_
#define CC2538_AES_128_H_

#include "lib/aes-128.h"
/*---------------------------------------------------------------------------*/
#ifdef CC2538_AES_128_CONF_KEY_AREA
#define CC2538_AES_128_KEY_AREA         CC2538_AES_128_CONF_KEY_AREA
#else
#define CC2538_AES_128_KEY_AREA         0
#endif
/*---------------------------------------------------------------------------*/
extern const struct aes_128_driver cc2538_aes_128_driver;

#endif /* CC2538_AES_128_H_ */

/**
 * @}
 * @}
 */
