# Supplementary material for: DRiPLOF: An RPL Extension for Multi-Interface Wireless Sensor Networks in Interference-Prone Environments
Source: Sensors (Basel). 2022 May 21;22(10):3906. doi: 10.3390/s22103906 (PMC9144939; doi:10.3390/s22103906)
Supplement: Supplementary file 1 [file sensors-22-03906-s001.zip › Supplementary/code/contiki-ng/arch/cpu/cc2538/dev/gptimer.h]

/*
 * Copyright (c) 2012, Texas Instruments Incorporated - http://www.ti.com/
 * All rights reserved.
 *
 * Redistribution and use in source and binary forms, with or without
 * modification, are permitted provided that the following conditions
 * are met:
 * 1. Redistributions of source code must retain the above copyright
 *    notice, this list of conditions and the following disclaimer.
 * 2. Redistributions in binary form must reproduce the above copyright
 *    notice, this list of conditions and the following disclaimer in the
 *    documentation and/or other materials provided with the distribution.
 *
 * 3. Neither the name of the copyright holder nor the names of its
 *    contributors may be used to endorse or promote products derived
 *    from this software without specific prior written permission.
 *
 * THIS SOFTWARE IS PROVIDED BY THE COPYRIGHT HOLDERS AND CONTRIBUTORS
 * ``AS IS'' AND ANY EXPRESS OR IMPLIED WARRANTIES, INCLUDING, BUT NOT
 * LIMITED TO, THE IMPLIED WARRANTIES OF MERCHANTABILITY AND FITNESS
 * FOR A PARTICULAR PURPOSE ARE DISCLAIMED.  IN NO EVENT SHALL THE
 * COPYRIGHT HOLDER OR CONTRIBUTORS BE LIABLE FOR ANY DIRECT, INDIRECT,
 * INCIDENTAL, SPECIAL, EXEMPLARY, OR CONSEQUENTIAL DAMAGES
 * (INCLUDING, BUT NOT LIMITED TO, PROCUREMENT OF SUBSTITUTE GOODS OR
 * SERVICES; LOSS OF USE, DATA, OR PROFITS; OR BUSINESS INTERRUPTION)
 * HOWEVER CAUSED AND ON ANY THEORY OF LIABILITY, WHETHER IN CONTRACT,
 * STRICT LIABILITY, OR TORT (INCLUDING NEGLIGENCE OR OTHERWISE)
 * ARISING IN ANY WAY OUT OF THE USE OF THIS SOFTWARE, EVEN IF ADVISED
 * OF THE POSSIBILITY OF SUCH DAMAGE.
 */
/**
 * \addtogroup cc2538
 * @{
 *
 * \defgroup cc2538-gptimer cc2538 General-Purpose Timers
 *
 * Driver for the cc2538 General Purpose Timers
 * @{
 *
 * \file
 * Header file for the cc2538 General Purpose Timers
 */
#ifndef GPTIMER_H_
#define GPTIMER_H_
/*---------------------------------------------------------------------------*/
/** \name Base addresses for the GPT register instances
 * @{
 */
#define GPT_0_BASE             0x40030000 /**< GPTIMER0 */
#define GPT_1_BASE             0x40031000 /**< GPTIMER1 */
#define GPT_2_BASE             0x40032000 /**< GPTIMER2 */
#define GPT_3_BASE             0x40033000 /**< GPTIMER3 */
/** @} */
/*---------------------------------------------------------------------------*/
/** \name GPTIMER Register offset declarations
 * @{
 */
#define GPTIMER_CFG           0x00000000 /**< GPTM configuration */
#define GPTIMER_TAMR          0x00000004 /**< GPTM Timer A mode */
#define GPTIMER_TBMR          0x00000008 /**< GPTM Timer B mode */
#define GPTIMER_CTL           0x0000000C /**< GPTM control */
#define GPTIMER_SYNC          0x00000010 /**< GPTM synchronize (0 only) */
#define GPTIMER_IMR           0x00000018 /**< GPTM interrupt mask */
#define GPTIMER_RIS           0x0000001C /**< GPTM raw interrupt status */
#define GPTIMER_MIS           0x00000020 /**< GPTM masked interrupt status */
#define GPTIMER_ICR           0x00000024 /**< GPTM interrupt clear */
#define GPTIMER_TAILR         0x00000028 /**< GPTM Timer A interval load */
#define GPTIMER_TBILR         0x0000002C /**< GPTM Timer B interval load */
#define GPTIMER_TAMATCHR      0x00000030 /**< GPTM Timer A match */
#define GPTIMER_TBMATCHR      0x00000034 /**< GPTM Timer B match */
#define GPTIMER_TAPR          0x00000038 /**< GPTM Timer A prescale */
#define GPTIMER_TBPR          0x0000003C /**< GPTM Timer B prescale */
#define GPTIMER_TAPMR         0x00000040 /**< GPTM Timer A prescale match */
#define GPTIMER_TBPMR         0x00000044 /**< GPTM Timer B prescale match */
#define GPTIMER_TAR           0x00000048 /**< GPTM Timer A  */
#define GPTIMER_TBR           0x0000004C /**< GPTM Timer B  */
#define GPTIMER_TAV           0x00000050 /**< GPTM Timer A value  */
#define GPTIMER_TBV           0x00000054 /**< GPTM Timer B value */
#define GPTIMER_RTCPD         0x00000058 /**< GPTM RTC predivide  */
#define GPTIMER_TAPS          0x0000005C /**< GPTM Timer A prescale snapshot */
#define GPTIMER_TBPS          0x00000060 /**< GPTM Timer B prescale snapshot */
#define GPTIMER_TAPV          0x00000064 /**< GPTM Timer A prescale value  */
#define GPTIMER_TBPV          0x00000068 /**< GPTM Timer B prescale value  */
#define GPTIMER_PP            0x00000FC0 /**< GPTM peripheral properties  */
/** @} */
/*---------------------------------------------------------------------------*/
/** \name  GPTIMER_CFG register bit masks
 * @{
 */
#define GPTIMER_CFG_GPTMCFG     0x00000007  /**< configuration */
/** @} */
/*---------------------------------------------------------------------------*/
/** \name GPTIMER_TnMR bit values
 * @{
 */
#define GPTIMER_TAMR_TAMR_ONE_SHOT 0x00000001
#define GPTIMER_TAMR_TAMR_PERIODIC 0x00000002
#define GPTIMER_TAMR_TAMR_CAPTURE  0x00000003
#define GPTIMER_TBMR_TBMR_ONE_SHOT 0x00000001
#define GPTIMER_TBMR_TBMR_PERIODIC 0x00000002
#define GPTIMER_TBMR_TBMR_CAPTURE  0x00000003
/** @} */
/*---------------------------------------------------------------------------*/
/** \name GPTIMER_TAMR register bit masks
 * @{
 */
#define GPTIMER_TAMR_TAPLO      0x00000800 /**< Legacy PWM operation */
#define GPTIMER_TAMR_TAMRSU     0x00000400 /**< Timer A match register update mode */
#define GPTIMER_TAMR_TAPWMIE    0x00000200 /**< Timer A PWM interrupt enable */
#define GPTIMER_TAMR_TAILD      0x00000100 /**< Timer A PWM interval load write */
#define GPTIMER_TAMR_TASNAPS    0x00000080 /**< Timer A snap-shot mode */
#define GPTIMER_TAMR_TAWOT      0x00000040 /**< Timer A wait-on-trigger */
#define GPTIMER_TAMR_TAMIE      0x00000020 /**< Timer A match interrupt enable */
#define GPTIMER_TAMR_TACDIR     0x00000010 /**< Timer A count direction */
#define GPTIMER_TAMR_TAAMS      0x00000008 /**< Timer A alternate mode */
#define GPTIMER_TAMR_TACMR      0x00000004 /**< Timer A capture mode */
#define GPTIMER_TAMR_TAMR       0x00000003 /**< Timer A mode */
/** @} */
/*---------------------------------------------------------------------------*/
/** \name GPTIMER_TBMR register bit masks
 * @{
 */
#define GPTIMER_TBMR_TBPLO      0x00000800 /**< Legacy PWM operation */
#define GPTIMER_TBMR_TBMRSU     0x00000400 /**< Timer B match register update mode */
#define GPTIMER_TBMR_TBPWMIE    0x00000200 /**< Timer B PWM interrupt enable */
#define GPTIMER_TBMR_TBILD      0x00000100 /**< Timer B PWM interval load write */
#define GPTIMER_TBMR_TBSNAPS    0x00000080 /**< Timer B snap-shot mode */
#define GPTIMER_TBMR_TBWOT      0x00000040 /**< Timer B wait-on-trigger */
#define GPTIMER_TBMR_TBMIE      0x00000020 /**< Timer B match interrupt enable */
#define GPTIMER_TBMR_TBCDIR     0x00000010 /**< Timer B count direction */
#define GPTIMER_TBMR_TBAMS      0x00000008 /**< Timer B alternate mode */
#define GPTIMER_TBMR_TBCMR      0x00000004 /**< Timer B capture mode */
#define GPTIMER_TBMR_TBMR       0x00000003 /**< Timer B mode */
/** @} */
/*---------------------------------------------------------------------------*/
/** \name GPTIMER_CTL register bit masks
 * @{
 */
#define GPTIMER_CTL_TBPWML      0x00004000 /**< Timer B PWM output level */
#define GPTIMER_CTL_TBOTE       0x00002000 /**< Timer B output trigger enable */
#define GPTIMER_CTL_TBEVENT     0x00000C00 /**< Timer B event mode */
#define GPTIMER_CTL_TBSTALL     0x00000200 /**< Timer B stall enable */
#define GPTIMER_CTL_TBEN        0x00000100 /**< Timer B enable */
#define GPTIMER_CTL_TAPWML      0x00000040 /**< Timer A PWM output level */
#define GPTIMER_CTL_TAOTE       0x00000020 /**< Timer A output trigger enable */
#define GPTIMER_CTL_RTCEN       0x00000010 /**< RTC enable */
#define GPTIMER_CTL_TAEVENT     0x0000000C /**< Timer A event mode */
#define GPTIMER_CTL_TASTALL     0x00000002 /**< Timer A stall enable */
#define GPTIMER_CTL_TAEN        0x00000001 /**< Timer A enable */
/** @} */
/*---------------------------------------------------------------------------*/
/** \name GPTIMER_SYNC register bit masks
 * @{
 */
#define GPTIMER_SYNC_SYNC3      0x000000C0 /**< Synchronize GPTM3 */
#define GPTIMER_SYNC_SYNC2      0x00000030 /**< Synchronize GPTM2 */
#define GPTIMER_SYNC_SYNC1      0x0000000C /**< Synchronize GPTM1 */
#define GPTIMER_SYNC_SYNC0      0x00000003 /**< Synchronize GPTM0 */
/** @} */
/*---------------------------------------------------------------------------*/
/** \name GPTIMER_IMR register bit masks
 * @{
 */
#define GPTIMER_IMR_TBMIM       0x00000800 /**< Timer B match int mask */
#define GPTIMER_IMR_CBEIM       0x00000400 /**< Timer B capture event int mask */
#define GPTIMER_IMR_CBMIM       0x00000200 /**< Timer B capture match int mask */
#define GPTIMER_IMR_TBTOIM      0x00000100 /**< Timer B time-out int mask */
#define GPTIMER_IMR_TAMIM       0x00000010 /**< Timer A match int mask */
#define GPTIMER_IMR_RTCIM       0x00000008 /**< RTC int mask */
#define GPTIMER_IMR_CAEIM       0x00000004 /**< Timer A capture event int mask */
#define GPTIMER_IMR_CAMIM       0x00000002 /**< Timer A capture match int mask */
#define GPTIMER_IMR_TATOIM      0x00000001 /**< Timer A time-out int mask */
/** @} */
/*---------------------------------------------------------------------------*/
/** \name GPTIMER_RIS register bit masks
 * @{
 */
#define GPTIMER_RIS_TBMRIS      0x00000800 /**< Timer B match raw status */
#define GPTIMER_RIS_CBERIS      0x00000400 /**< Timer B capture event raw status */
#define GPTIMER_RIS_CBMRIS      0x00000200 /**< Timer B capture match raw status */
#define GPTIMER_RIS_TBTORIS     0x00000100 /**< Timer B time-out raw status */
#define GPTIMER_RIS_TAMRIS      0x00000010 /**< Timer A match raw status */
#define GPTIMER_RIS_RTCRIS      0x00000008 /**< RTC raw status */
#define GPTIMER_RIS_CAERIS      0x00000004 /**< Timer A capture event raw status */
#define GPTIMER_RIS_CAMRIS      0x00000002 /**< Timer A capture match raw status */
#define GPTIMER_RIS_TATORIS     0x00000001 /**< Timer A time-out raw status */
/** @} */
/*---------------------------------------------------------------------------*/
/** \name GPTIMER_MIS register bit masks
 * @{
 */
#define GPTIMER_MIS_TBMMIS      0x00000800 /**< Timer B match masked status */
#define GPTIMER_MIS_CBEMIS      0x00000400 /**< Timer B capture event masked status */
#define GPTIMER_MIS_CBMMIS      0x00000200 /**< Timer B capture match masked status */
#define GPTIMER_MIS_TBTOMIS     0x00000100 /**< Timer B time-out masked status */
#define GPTIMER_MIS_TAMRIS      0x00000010 /**< Timer A match masked status */
#define GPTIMER_MIS_RTCMIS      0x00000008 /**< RTC masked status */
#define GPTIMER_MIS_CAEMIS      0x00000004 /**< Timer A capture event masked status */
#define GPTIMER_MIS_CAMMIS      0x00000002 /**< Timer A capture match masked status */
#define GPTIMER_MIS_TATOMIS     0x00000001 /**< Timer A time-out masked status */
/** @} */
/*---------------------------------------------------------------------------*/
/** \name GPTIMER_ICR register bit masks
 * @{
 */
#define GPTIMER_ICR_WUECINT     0x00010000 /**< write update error int clear */
#define GPTIMER_ICR_TBMCINT     0x00000800 /**< Timer B match int clear */
#define GPTIMER_ICR_CBECINT     0x00000400 /**< Timer B capture event int clear */
#define GPTIMER_ICR_CBMCINT     0x00000200 /**< Timer B capture match int clear */
#define GPTIMER_ICR_TBTOCINT    0x00000100 /**< Timer B time-out int clear */
#define GPTIMER_ICR_TAMCINT     0x00000010 /**< Timer A match int clear */
#define GPTIMER_ICR_RTCCINT     0x00000008 /**< RTC interrupt clear */
#define GPTIMER_ICR_CAECINT     0x00000004 /**< Timer A capture event int clear */
#define GPTIMER_ICR_CAMCINT     0x00000002 /**< Timer A capture match int clear */
#define GPTIMER_ICR_TATOCINT    0x00000001 /**< Timer A time-out int clear */
/** @} */
/*---------------------------------------------------------------------------*/
/** \name GPTIMER_TAILR register bit masks
 * @{
 */
#define GPTIMER_TAILR_TAILR     0xFFFFFFFF /**< A interval load register */
/** @} */
/*---------------------------------------------------------------------------*/
/** \name GPTIMER_TBILR register bit masks
 * @{
 */
#define GPTIMER_TBILR_TBILR     0x0000FFFF /**< B interval load register */
/** @} */
/*---------------------------------------------------------------------------*/
/** \name GPTIMER_TAMATCHR register bit masks
 * @{
 */
#define GPTIMER_TAMATCHR_TAMR   0xFFFFFFFF /**< Timer A match register */
/** @} */
/*---------------------------------------------------------------------------*/
/** \name GPTIMER_TBMATCHR register bit masks
 * @{
 */
#define GPTIMER_TBMATCHR_TBMR   0x0000FFFF /**< Timer B match register */
/** @} */
/*---------------------------------------------------------------------------*/
/** \name GPTIMER_TAPR register bit masks
 * @{
 */
#define GPTIMER_TAPR_TAPSR      0x000000FF /**< Timer A prescale */
/** @} */
/*---------------------------------------------------------------------------*/
/** \name GPTIMER_TBPR register bit masks
 * @{
 */
#define GPTIMER_TBPR_TBPSR      0x000000FF /**< Timer B prescale */
/** @} */
/*---------------------------------------------------------------------------*/
/** \name GPTIMER_TAPMR register bit masks
 * @{
 */
#define GPTIMER_TAPMR_TAPSR     0x000000FF /**< Timer A prescale match */
/** @} */
/*---------------------------------------------------------------------------*/
/** \name GPTIMER_TBPMR register bit masks
 * @{
 */
#define GPTIMER_TBPMR_TBPSR     0x000000FF /**< Timer B prescale match */
/** @} */
/*---------------------------------------------------------------------------*/
/** \name GPTIMER_TAR register bit masks
 * @{
 */
#define GPTIMER_TAR_TAR         0xFFFFFFFF /**< Timer A register */
/** @} */
/*---------------------------------------------------------------------------*/
/** \name GPTIMER_TBR register bit masks
 * @{
 */
#define GPTIMER_TBR_TBR         0x0000FFFF /**< Timer B register */
/** @} */
/*---------------------------------------------------------------------------*/
/** \name GPTIMER_TAV register bit masks
 * @{
 */
#define GPTIMER_TAV_TAV         0xFFFFFFFF /**< Timer A register */
/** @} */
/*---------------------------------------------------------------------------*/
/** \name GPTIMER_TBV register bit masks
 * @{
 */
#define GPTIMER_TBV_PRE         0x00FF0000 /**< Timer B prescale register */
#define GPTIMER_TBV_TBV         0x0000FFFF /**< Timer B register */
/** @} */
/*---------------------------------------------------------------------------*/
/** \name GPTIMER_RTCPD register bit masks
 * @{
 */
#define GPTIMER_RTCPD_RTCPD     0x0000FFFF /**< RTC predivider */
/** @} */
/*---------------------------------------------------------------------------*/
/** \name GPTIMER_TAPS register bit masks
 * @{
 */
#define GPTIMER_TAPS_PSS        0x0000FFFF /**< Timer A prescaler */
/** @} */
/*---------------------------------------------------------------------------*/
/** \name GPTIMER_TBPS register bit masks
 * @{
 */
#define GPTIMER_TBPS_PSS        0x0000FFFF /**< Timer B prescaler */
/** @} */
/*---------------------------------------------------------------------------*/
/** \name GPTIMER_TAPV register bit masks
 * @{
 */
#define GPTIMER_TAPV_PSV        0x0000FFFF /**< Timer A prescaler value */
/** @} */
/*---------------------------------------------------------------------------*/
/** \name GPTIMER_TBPV register bit masks
 * @{
 */
#define GPTIMER_TBPV_PSV        0x0000FFFF /**< Timer B prescaler value */
/** @} */
/*---------------------------------------------------------------------------*/
/** \name GPTIMER_PP register bit masks
 * @{
 */
#define GPTIMER_PP_ALTCLK       0x00000040 /**< Alternate clock source */
#define GPTIMER_PP_SYNCNT       0x00000020 /**< Synchronized start */
#define GPTIMER_PP_CHAIN        0x00000010 /**< Chain with other timers */
#define GPTIMER_PP_SIZE         0x0000000F /**< Timer size */
/** @} */

#endif /* GPTIMER_H_ */

/**
 * @}
 * @}
 */
