# Supplementary material for: DRiPLOF: An RPL Extension for Multi-Interface Wireless Sensor Networks in Interference-Prone Environments
Source: Sensors (Basel). 2022 May 21;22(10):3906. doi: 10.3390/s22103906 (PMC9144939; doi:10.3390/s22103906)
Supplement: Supplementary file 1 [file sensors-22-03906-s001.zip › Supplementary/code/contiki-ng/arch/cpu/cc2538/dev/pka.h]

/*
 * Original file:
 * Copyright (C) 2013 Texas Instruments Incorporated - http://www.ti.com/
 * All rights reserved.
 *
 * Port to Contiki:
 * Copyright (c) 2014 Andreas Dröscher <contiki@anticat.ch>
 *
 * Redistribution and use in source and binary forms, with or without
 * modification, are permitted provided that the following conditions
 * are met:
 * 1. Redistributions of source code must retain the above copyright
 *    notice, this list of conditions and the following disclaimer.
 * 2. Redistributions in binary form must reproduce the above copyright
 *    notice, this list of conditions and the following disclaimer in the
 *    documentation and/or other materials provided with the distribution.
 *
 * 3. Neither the name of the copyright holder nor the names of its
 *    contributors may be used to endorse or promote products derived
 *    from this software without specific prior written permission.
 *
 * THIS SOFTWARE IS PROVIDED BY THE COPYRIGHT HOLDERS AND CONTRIBUTORS
 * ``AS IS'' AND ANY EXPRESS OR IMPLIED WARRANTIES, INCLUDING, BUT NOT
 * LIMITED TO, THE IMPLIED WARRANTIES OF MERCHANTABILITY AND FITNESS
 * FOR A PARTICULAR PURPOSE ARE DISCLAIMED.  IN NO EVENT SHALL THE
 * COPYRIGHT HOLDER OR CONTRIBUTORS BE LIABLE FOR ANY DIRECT, INDIRECT,
 * INCIDENTAL, SPECIAL, EXEMPLARY, OR CONSEQUENTIAL DAMAGES
 * (INCLUDING, BUT NOT LIMITED TO, PROCUREMENT OF SUBSTITUTE GOODS OR
 * SERVICES; LOSS OF USE, DATA, OR PROFITS; OR BUSINESS INTERRUPTION)
 * HOWEVER CAUSED AND ON ANY THEORY OF LIABILITY, WHETHER IN CONTRACT,
 * STRICT LIABILITY, OR TORT (INCLUDING NEGLIGENCE OR OTHERWISE)
 * ARISING IN ANY WAY OUT OF THE USE OF THIS SOFTWARE, EVEN IF ADVISED
 * OF THE POSSIBILITY OF SUCH DAMAGE.
 */
/**
 * \addtogroup cc2538
 * @{
 *
 * \defgroup cc2538-pka cc2538 PKA engine
 *
 * Driver for the cc2538 PKA engine
 * @{
 *
 * \file
 * Header file for the cc2538 PKA engine driver
 */
#ifndef PKA_H_
#define PKA_H_

#include "contiki.h"
#include <stdint.h>

/*---------------------------------------------------------------------------*/
/** \name PKA memory
 * @{
 */
#define PKA_RAM_BASE            0x44006000  /**< PKA Memory Address */
#define PKA_RAM_SIZE                 0x800  /**< PKA Memory Size */
#define PKA_MAX_CURVE_SIZE              12  /**< Define for the maximum curve
                                                 size supported by the PKA module
                                                 in 32 bit word. */
#define PKA_MAX_LEN                     12  /**< Define for the maximum length of
                                                 the big number supported by the
                                                 PKA module in 32 bit word. */
/** @} */
/*---------------------------------------------------------------------------*/
/** \name PKA register offsets
 * @{
 */
#define PKA_APTR                0x44004000 /**< PKA vector A address During
                                                execution of basic PKCP
                                                operations, this register is
                                                double buffered and can be
                                                written with a new value for the
                                                next operation; when not
                                                written, the value remains
                                                intact. During the execution of
                                                sequencer-controlled complex
                                                operations, this register may
                                                not be written and its value is
                                                undefined at the conclusion of
                                                the operation. The driver
                                                software cannot rely on the
                                                written value to remain intact. */
#define PKA_BPTR                0x44004004 /**< PKA vector B address During
                                                execution of basic PKCP
                                                operations, this register is
                                                double buffered and can be
                                                written with a new value for the
                                                next operation; when not
                                                written, the value remains
                                                intact. During the execution of
                                                sequencer-controlled complex
                                                operations, this register may
                                                not be written and its value is
                                                undefined at the conclusion of
                                                the operation. The driver
                                                software cannot rely on the
                                                written value to remain intact. */
#define PKA_CPTR                0x44004008 /**< PKA vector C address During
                                                execution of basic PKCP
                                                operations, this register is
                                                double buffered and can be
                                                written with a new value for the
                                                next operation; when not
                                                written, the value remains
                                                intact. During the execution of
                                                sequencer-controlled complex
                                                operations, this register may
                                                not be written and its value is
                                                undefined at the conclusion of
                                                the operation. The driver
                                                software cannot rely on the
                                                written value to remain intact. */
#define PKA_DPTR                0x4400400C /**< PKA vector D address During
                                                execution of basic PKCP
                                                operations, this register is
                                                double buffered and can be
                                                written with a new value for the
                                                next operation; when not
                                                written, the value remains
                                                intact. During the execution of
                                                sequencer-controlled complex
                                                operations, this register may
                                                not be written and its value is
                                                undefined at the conclusion of
                                                the operation. The driver
                                                software cannot rely on the
                                                written value to remain intact. */
#define PKA_ALENGTH             0x44004010 /**< PKA vector A length During
                                                execution of basic PKCP
                                                operations, this register is
                                                double buffered and can be
                                                written with a new value for the
                                                next operation; when not
                                                written, the value remains
                                                intact. During the execution of
                                                sequencer-controlled complex
                                                operations, this register may
                                                not be written and its value is
                                                undefined at the conclusion of
                                                the operation. The driver
                                                software cannot rely on the
                                                written value to remain intact. */
#define PKA_BLENGTH             0x44004014 /**< PKA vector B length During
                                                execution of basic PKCP
                                                operations, this register is
                                                double buffered and can be
                                                written with a new value for the
                                                next operation; when not
                                                written, the value remains
                                                intact. During the execution of
                                                sequencer-controlled complex
                                                operations, this register may
                                                not be written and its value is
                                                undefined at the conclusion of
                                                the operation. The driver
                                                software cannot rely on the
                                                written value to remain intact. */
#define PKA_SHIFT               0x44004018 /**< PKA bit shift value For basic
                                                PKCP operations, modifying the
                                                contents of this register is
                                                made impossible while the
                                                operation is being performed.
                                                For the ExpMod-variable and
                                                ExpMod-CRT operations, this
                                                register is used to indicate the
                                                number of odd powers to use
                                                (directly as a value in the
                                                range 1-16). For the ModInv and
                                                ECC operations, this register is
                                                used to hold a completion code. */
#define PKA_FUNCTION            0x4400401C /**< PKA function This register
                                                contains the control bits to
                                                start basic PKCP as well as
                                                complex sequencer operations.
                                                The run bit can be used to poll
                                                for the completion of the
                                                operation. Modifying bits [11:0]
                                                is made impossible during the
                                                execution of a basic PKCP
                                                operation. During the execution
                                                of sequencer-controlled complex
                                                operations, this register is
                                                modified; the run and stall
                                                result bits are set to zero at
                                                the conclusion, but other bits
                                                are undefined. Attention:
                                                Continuously reading this
                                                register to poll the run bit is
                                                not allowed when executing
                                                complex sequencer operations
                                                (the sequencer cannot access the
                                                PKCP when this is done). Leave
                                                at least one sysclk cycle
                                                between poll operations. */
#define PKA_COMPARE             0x44004020 /**< PKA compare result This
                                                register provides the result of
                                                a basic PKCP compare operation.
                                                It is updated when the run bit
                                                in the PKA_FUNCTION register is
                                                reset at the end of that
                                                operation. Status after a
                                                complex sequencer operation is
                                                unknown */
#define PKA_MSW                 0x44004024 /**< PKA most-significant-word of
                                                result vector This register
                                                indicates the (word) address in
                                                the PKA RAM where the most
                                                significant nonzero 32-bit word
                                                of the result is stored. Should
                                                be ignored for modulo
                                                operations. For basic PKCP
                                                operations, this register is
                                                updated when the run bit in the
                                                PKA_FUNCTION register is reset
                                                at the end of the operation. For
                                                the complex-sequencer controlled
                                                operations, updating of the
                                                final value matching the actual
                                                result is done near the end of
                                                the operation; note that the
                                                result is only meaningful if no
                                                errors were detected and that
                                                for ECC operations, the PKA_MSW
                                                register will provide
                                                information for the x-coordinate
                                                of the result point only. */
#define PKA_DIVMSW              0x44004028 /**< PKA most-significant-word of
                                                divide remainder This register
                                                indicates the (32-bit word)
                                                address in the PKA RAM where the
                                                most significant nonzero 32-bit
                                                word of the remainder result for
                                                the basic divide and modulo
                                                operations is stored. Bits [4:0]
                                                are loaded with the bit number
                                                of the most-significant nonzero
                                                bit in the most-significant
                                                nonzero word when MS one control
                                                bit is set. For divide, modulo,
                                                and MS one reporting, this
                                                register is updated when the RUN
                                                bit in the PKA_FUNCTION register
                                                is reset at the end of the
                                                operation. For the complex
                                                sequencer controlled operations,
                                                updating of bits [4:0] of this
                                                register with the
                                                most-significant bit location of
                                                the actual result is done near
                                                the end of the operation. The
                                                result is meaningful only if no
                                                errors were detected and that
                                                for ECC operations; the
                                                PKA_DIVMSW register provides
                                                information for the x-coordinate
                                                of the result point only. */
#define PKA_SEQ_CTRL            0x440040C8 /**< PKA sequencer control and
                                                status register The sequencer is
                                                interfaced with the outside
                                                world through a single control
                                                and status register. With the
                                                exception of bit [31], the
                                                actual use of bits in the
                                                separate sub-fields of this
                                                register is determined by the
                                                sequencer firmware. This
                                                register need only be accessed
                                                when the sequencer program is
                                                stored in RAM. The reset value
                                                of the RESTE bit depends upon
                                                the option chosen for sequencer
                                                program storage. */
#define PKA_OPTIONS             0x440040F4 /**< PKA hardware options register
                                                This register provides the host
                                                with a means to determine the
                                                hardware configuration
                                                implemented in this PKA engine,
                                                focused on options that have an
                                                effect on software interacting
                                                with the module. Note: (32 x
                                                (1st LNME nr. of PEs + 1st LNME
                                                FIFO RAM depth - 10)) equals the
                                                maximum modulus vector length
                                                (in bits) that can be handled by
                                                the modular exponentiation and
                                                ECC operations executed on a PKA
                                                engine that includes an LNME. */
#define PKA_SW_REV              0x440040F8 /**< PKA firmware revision and
                                                capabilities register This
                                                register allows the host access
                                                to the internal firmware
                                                revision number of the PKA
                                                Engine for software driver
                                                matching and diagnostic
                                                purposes. This register also
                                                contains a field that encodes
                                                the capabilities of the embedded
                                                firmware. The PKA_SW_REV
                                                register is written by the
                                                firmware within a few clock
                                                cycles after starting up that
                                                firmware. The hardware reset
                                                value is zero, indicating that
                                                the information has not been
                                                written yet. */
#define PKA_REVISION            0x440040FC /**< PKA hardware revision register
                                                This register allows the host
                                                access to the hardware revision
                                                number of the PKA engine for
                                                software driver matching and
                                                diagnostic purposes. It is
                                                always located at the highest
                                                address in the access space of
                                                the module and contains an
                                                encoding of the EIP number (with
                                                its complement as signature) for
                                                recognition of the hardware
                                                module. */
/** @} */
/*---------------------------------------------------------------------------*/
/** \name PKA_APTR register registers bit fields
 * @{
 */
#define PKA_APTR_APTR_M         0x000007FF /**< This register specifies the
                                                location of vector A within the
                                                PKA RAM. Vectors are identified
                                                through the location of their
                                                least-significant 32-bit word.
                                                Note that bit [0] must be zero
                                                to ensure that the vector starts
                                                at an 8-byte boundary. */
#define PKA_APTR_APTR_S         0
/** @} */
/*---------------------------------------------------------------------------*/
/** \name PKA_BPTR register registers bit fields
 * @{
 */
#define PKA_BPTR_BPTR_M         0x000007FF /**< This register specifies the
                                                location of vector B within the
                                                PKA RAM. Vectors are identified
                                                through the location of their
                                                least-significant 32-bit word.
                                                Note that bit [0] must be zero
                                                to ensure that the vector starts
                                                at an 8-byte boundary. */
#define PKA_BPTR_BPTR_S         0
/** @} */
/*---------------------------------------------------------------------------*/
/** \name PKA_CPTR register registers bit fields
 * @{
 */
#define PKA_CPTR_CPTR_M         0x000007FF /**< This register specifies the
                                                location of vector C within the
                                                PKA RAM. Vectors are identified
                                                through the location of their
                                                least-significant 32-bit word.
                                                Note that bit [0] must be zero
                                                to ensure that the vector starts
                                                at an 8-byte boundary. */
#define PKA_CPTR_CPTR_S         0
/** @} */
/*---------------------------------------------------------------------------*/
/** \name PKA_DPTR register registers bit fields
 * @{
 */
#define PKA_DPTR_DPTR_M         0x000007FF /**< This register specifies the
                                                location of vector D within the
                                                PKA RAM. Vectors are identified
                                                through the location of their
                                                least-significant 32-bit word.
                                                Note that bit [0] must be zero
                                                to ensure that the vector starts
                                                at an 8-byte boundary. */
#define PKA_DPTR_DPTR_S         0
/** @} */
/*---------------------------------------------------------------------------*/
/** \name PKA_ALENGTH register registers bit fields
 * @{
 */
#define PKA_ALENGTH_ALENGTH_M   0x000001FF /**< This register specifies the
                                                length (in 32-bit words) of
                                                Vector A. */
#define PKA_ALENGTH_ALENGTH_S   0
/** @} */
/*---------------------------------------------------------------------------*/
/** \name PKA_BLENGTH register registers bit fields
 * @{
 */
#define PKA_BLENGTH_BLENGTH_M   0x000001FF /**< This register specifies the
                                                length (in 32-bit words) of
                                                Vector B. */
#define PKA_BLENGTH_BLENGTH_S   0
/** @} */
/*---------------------------------------------------------------------------*/
/** \name PKA_SHIFT register registers bit fields
 * @{
 */
#define PKA_SHIFT_NUM_BITS_TO_SHIFT_M \
                                0x0000001F /**< This register specifies the
                                                number of bits to shift the
                                                input vector (in the range 0-31)
                                                during a Rshift or Lshift
                                                operation. */

#define PKA_SHIFT_NUM_BITS_TO_SHIFT_S 0
/** @} */
/*---------------------------------------------------------------------------*/
/** \name PKA_FUNCTION register registers bit fields
 * @{
 */
#define PKA_FUNCTION_STALL_RESULT \
                                0x01000000 /**< When written with a 1b,
                                                updating of the PKA_COMPARE,
                                                PKA_MSW and PKA_DIVMSW
                                                registers, as well as resetting
                                                the run bit is stalled beyond
                                                the point that a running
                                                operation is actually finished.
                                                Use this to allow software
                                                enough time to read results from
                                                a previous operation when the
                                                newly started operation is known
                                                to take only a short amount of
                                                time. If a result is waiting,
                                                the result registers is updated
                                                and the run bit is reset in the
                                                clock cycle following writing
                                                the stall result bit back to 0b.
                                                The Stall result function may
                                                only be used for basic PKCP
                                                operations. */

#define PKA_FUNCTION_STALL_RESULT_M \
                                0x01000000
#define PKA_FUNCTION_STALL_RESULT_S 24
#define PKA_FUNCTION_RUN        0x00008000 /**< The host sets this bit to
                                                instruct the PKA module to begin
                                                processing the basic PKCP or
                                                complex sequencer operation.
                                                This bit is reset low
                                                automatically when the operation
                                                is complete. The complement of
                                                this bit is output as
                                                interrupts[1]. After a reset,
                                                the run bit is always set to 1b.
                                                Depending on the option, program
                                                ROM or program RAM, the
                                                following applies: Program ROM -
                                                The first sequencer instruction
                                                sets the bit to 0b. This is done
                                                immediately after the hardware
                                                reset is released. Program RAM -
                                                The sequencer must set the bit
                                                to 0b. As a valid firmware may
                                                not have been loaded, the
                                                sequencer is held in software
                                                reset after the hardware reset
                                                is released (the reset bit in
                                                PKA_SEQ_CRTL is set to 1b).
                                                After the FW image is loaded and
                                                the Reset bit is cleared, the
                                                sequencer starts to execute the
                                                FW. The first instruction clears
                                                the run bit. In both cases a few
                                                clock cycles are needed before
                                                the first instruction is
                                                executed and the run bit state
                                                has been propagated. */
#define PKA_FUNCTION_RUN_M      0x00008000
#define PKA_FUNCTION_RUN_S      15
#define PKA_FUNCTION_SEQUENCER_OPERATIONS_M \
                                0x00007000 /**< These bits select the complex
                                                sequencer operation to perform:
                                                000b: None 001b: ExpMod-CRT
                                                010b: ExpMod-ACT4 (compatible
                                                with EIP2315) 011b: ECC-ADD (if
                                                available in firmware, otherwise
                                                reserved) 100b: ExpMod-ACT2
                                                (compatible with EIP2316) 101b:
                                                ECC-MUL (if available in
                                                firmware, otherwise reserved)
                                                110b: ExpMod-variable 111b:
                                                ModInv (if available in
                                                firmware, otherwise reserved)
                                                The encoding of these operations
                                                is determined by sequencer
                                                firmware. */

#define PKA_FUNCTION_SEQUENCER_OPERATIONS_S 12
#define PKA_FUNCTION_COPY       0x00000800 /**< Perform copy operation */
#define PKA_FUNCTION_COPY_M     0x00000800
#define PKA_FUNCTION_COPY_S     11
#define PKA_FUNCTION_COMPARE    0x00000400 /**< Perform compare operation */
#define PKA_FUNCTION_COMPARE_M  0x00000400
#define PKA_FUNCTION_COMPARE_S  10
#define PKA_FUNCTION_MODULO     0x00000200 /**< Perform modulo operation */
#define PKA_FUNCTION_MODULO_M   0x00000200
#define PKA_FUNCTION_MODULO_S   9
#define PKA_FUNCTION_DIVIDE     0x00000100 /**< Perform divide operation */
#define PKA_FUNCTION_DIVIDE_M   0x00000100
#define PKA_FUNCTION_DIVIDE_S   8
#define PKA_FUNCTION_LSHIFT     0x00000080 /**< Perform left shift operation */
#define PKA_FUNCTION_LSHIFT_M   0x00000080
#define PKA_FUNCTION_LSHIFT_S   7
#define PKA_FUNCTION_RSHIFT     0x00000040 /**< Perform right shift operation */
#define PKA_FUNCTION_RSHIFT_M   0x00000040
#define PKA_FUNCTION_RSHIFT_S   6
#define PKA_FUNCTION_SUBTRACT   0x00000020 /**< Perform subtract operation */
#define PKA_FUNCTION_SUBTRACT_M 0x00000020
#define PKA_FUNCTION_SUBTRACT_S 5
#define PKA_FUNCTION_ADD        0x00000010 /**< Perform add operation */
#define PKA_FUNCTION_ADD_M      0x00000010
#define PKA_FUNCTION_ADD_S      4
#define PKA_FUNCTION_MS_ONE     0x00000008 /**< Loads the location of the Most
                                                Significant one bit within the
                                                result word indicated in the
                                                PKA_MSW register into bits [4:0]
                                                of the PKA_DIVMSW register - can
                                                only be used with basic PKCP
                                                operations, except for Divide,
                                                Modulo and Compare. */
#define PKA_FUNCTION_MS_ONE_M   0x00000008
#define PKA_FUNCTION_MS_ONE_S   3
#define PKA_FUNCTION_ADDSUB     0x00000002 /**< Perform combined add/subtract
                                                operation */
#define PKA_FUNCTION_ADDSUB_M   0x00000002
#define PKA_FUNCTION_ADDSUB_S   1
#define PKA_FUNCTION_MULTIPLY   0x00000001 /**< Perform multiply operation */
#define PKA_FUNCTION_MULTIPLY_M 0x00000001
#define PKA_FUNCTION_MULTIPLY_S 0
/** @} */
/*---------------------------------------------------------------------------*/
/** \name PKA_COMPARE register registers bit fields
 * @{
 */
#define PKA_COMPARE_A_GREATER_THAN_B \
                                0x00000004 /**< Vector_A is greater than
                                                Vector_B */

#define PKA_COMPARE_A_GREATER_THAN_B_M \
                                0x00000004
#define PKA_COMPARE_A_GREATER_THAN_B_S 2
#define PKA_COMPARE_A_LESS_THAN_B \
                                0x00000002 /**< Vector_A is less than Vector_B */

#define PKA_COMPARE_A_LESS_THAN_B_M \
                                0x00000002
#define PKA_COMPARE_A_LESS_THAN_B_S 1
#define PKA_COMPARE_A_EQUALS_B  0x00000001 /**< Vector_A is equal to Vector_B */
#define PKA_COMPARE_A_EQUALS_B_M \
                                0x00000001
#define PKA_COMPARE_A_EQUALS_B_S 0
/** @} */
/*---------------------------------------------------------------------------*/
/** \name PKA_MSW register registers bit fields
 * @{
 */
#define PKA_MSW_RESULT_IS_ZERO  0x00008000 /**< The result vector is all
                                                zeroes, ignore the address
                                                returned in bits [10:0] */
#define PKA_MSW_RESULT_IS_ZERO_M \
                                0x00008000
#define PKA_MSW_RESULT_IS_ZERO_S 15
#define PKA_MSW_MSW_ADDRESS_M   0x000007FF /**< Address of the most-significant
                                                nonzero 32-bit word of the
                                                result vector in PKA RAM */
#define PKA_MSW_MSW_ADDRESS_S   0
/** @} */
/*---------------------------------------------------------------------------*/
/** \name PKA_DIVMSW register registers bit fields
 * @{
 */
#define PKA_DIVMSW_RESULT_IS_ZERO \
                                0x00008000 /**< The result vector is all
                                                zeroes, ignore the address
                                                returned in bits [10:0] */

#define PKA_DIVMSW_RESULT_IS_ZERO_M \
                                0x00008000
#define PKA_DIVMSW_RESULT_IS_ZERO_S 15
#define PKA_DIVMSW_MSW_ADDRESS_M \
                                0x000007FF /**< Address of the most significant
                                                nonzero 32-bit word of the
                                                remainder result vector in PKA
                                                RAM */

#define PKA_DIVMSW_MSW_ADDRESS_S 0
/** @} */
/*---------------------------------------------------------------------------*/
/** \name PKA_SEQ_CTRL register registers bit fields
 * @{
 */
#define PKA_SEQ_CTRL_RESET      0x80000000 /**< Option program ROM: Reset value
                                                = 0. Read/Write, reset value 0b
                                                (ZERO). Writing 1b resets the
                                                sequencer, write to 0b to
                                                restart operations again. As the
                                                reset value is 0b, the sequencer
                                                will automatically start
                                                operations executing from
                                                program ROM. This bit should
                                                always be written with zero and
                                                ignored when reading this
                                                register. Option Program RAM:
                                                Reset value =1. Read/Write,
                                                reset value 1b (ONE). When 1b,
                                                the sequencer is held in a reset
                                                state and the PKA_PROGRAM area
                                                is accessible for loading the
                                                sequencer program (while the
                                                PKA_DATA_RAM is inaccessible),
                                                write to 0b to (re)start
                                                sequencer operations and disable
                                                PKA_PROGRAM area accessibility
                                                (also enables the PKA_DATA_RAM
                                                accesses). Resetting the
                                                sequencer (in order to load
                                                other firmware) should only be
                                                done when the PKA Engine is not
                                                performing any operations (i.e.
                                                the run bit in the PKA_FUNCTION
                                                register should be zero). */
#define PKA_SEQ_CTRL_RESET_M    0x80000000
#define PKA_SEQ_CTRL_RESET_S    31
#define PKA_SEQ_CTRL_SEQUENCER_STATUS_M \
                                0x0000FF00 /**< These read-only bits can be
                                                used by the sequencer to
                                                communicate status to the
                                                outside world. Bit [8] is also
                                                used as sequencer interrupt,
                                                with the complement of this bit
                                                ORed into the run bit in
                                                PKA_FUNCTION. This field should
                                                always be written with zeroes
                                                and ignored when reading this
                                                register. */

#define PKA_SEQ_CTRL_SEQUENCER_STATUS_S 8
#define PKA_SEQ_CTRL_SW_CONTROL_STATUS_M \
                                0x000000FF /**< These bits can be used by
                                                software to trigger sequencer
                                                operations. External logic can
                                                set these bits by writing 1b,
                                                cannot reset them by writing 0b.
                                                The sequencer can reset these
                                                bits by writing 0b, cannot set
                                                them by writing 1b. Setting the
                                                run bit in PKA_FUNCTION together
                                                with a nonzero sequencer
                                                operations field automatically
                                                sets bit [0] here. This field
                                                should always be written with
                                                zeroes and ignored when reading
                                                this register. */

#define PKA_SEQ_CTRL_SW_CONTROL_STATUS_S 0
/** @} */
/*---------------------------------------------------------------------------*/
/** \name PKA_OPTIONS register registers bit fields
 * @{
 */
#define PKA_OPTIONS_FIRST_LNME_FIFO_DEPTH_M \
                                0xFF000000 /**< Number of words in the first
                                                LNME's FIFO RAM Should be
                                                ignored if LNME configuration is
                                                0. The contents of this field
                                                indicate the actual depth as
                                                selected by the LNME FIFO RAM
                                                size strap input, fifo_size_sel.
                                                Note: Reset value is undefined */

#define PKA_OPTIONS_FIRST_LNME_FIFO_DEPTH_S 24
#define PKA_OPTIONS_FIRST_LNME_NR_OF_PES_M \
                                0x003F0000 /**< Number of processing elements
                                                in the pipeline of the first
                                                LNME Should be ignored if LNME
                                                configuration is 0. Note: Reset
                                                value is undefined. */

#define PKA_OPTIONS_FIRST_LNME_NR_OF_PES_S 16
#define PKA_OPTIONS_MMM3A       0x00001000 /**< Reserved for a future
                                                functional extension to the LNME
                                                Always 0b */
#define PKA_OPTIONS_MMM3A_M     0x00001000
#define PKA_OPTIONS_MMM3A_S     12
#define PKA_OPTIONS_INT_MASKING 0x00000800 /**< Value 0b indicates that the
                                                main interrupt output (bit [1]
                                                of the interrupts output bus) is
                                                the direct complement of the run
                                                bit in the PKA_CONTROL register,
                                                value 1b indicates that
                                                interrupt masking logic is
                                                present for this output. Note:
                                                Reset value is undefined */
#define PKA_OPTIONS_INT_MASKING_M \
                                0x00000800
#define PKA_OPTIONS_INT_MASKING_S 11
#define PKA_OPTIONS_PROTECTION_OPTION_M \
                                0x00000700 /**< Value 0 indicates no additional
                                                protection against side channel
                                                attacks, value 1 indicates the
                                                SCAP option, value 3 indicates
                                                the PROT option; other values
                                                are reserved. Note: Reset value
                                                is undefined */

#define PKA_OPTIONS_PROTECTION_OPTION_S 8
#define PKA_OPTIONS_PROGRAM_RAM 0x00000080 /**< Value 1b indicates sequencer
                                                program storage in RAM, value 0b
                                                in ROM. Note: Reset value is
                                                undefined */
#define PKA_OPTIONS_PROGRAM_RAM_M \
                                0x00000080
#define PKA_OPTIONS_PROGRAM_RAM_S 7
#define PKA_OPTIONS_SEQUENCER_CONFIGURATION_M \
                                0x00000060 /**< Value 1 indicates a standard
                                                sequencer; other values are
                                                reserved. */

#define PKA_OPTIONS_SEQUENCER_CONFIGURATION_S 5
#define PKA_OPTIONS_LNME_CONFIGURATION_M \
                                0x0000001C /**< Value 0 indicates NO LNME,
                                                value 1 indicates one standard
                                                LNME (with alpha = 32, beta =
                                                8); other values reserved. Note:
                                                Reset value is undefined */

#define PKA_OPTIONS_LNME_CONFIGURATION_S 2
#define PKA_OPTIONS_PKCP_CONFIGURATION_M \
                                0x00000003 /**< Value 1 indicates a PKCP with a
                                                16x16 multiplier, value 2
                                                indicates a PKCP with a 32x32
                                                multiplier, other values
                                                reserved. Note: Reset value is
                                                undefined. */

#define PKA_OPTIONS_PKCP_CONFIGURATION_S 0
/** @} */
/*---------------------------------------------------------------------------*/
/** \name PKA_SW_REV register registers bit fields
 * @{
 */
#define PKA_SW_REV_FW_CAPABILITIES_M \
                                0xF0000000 /**< 4-bit binary encoding for the
                                                functionality implemented in the
                                                firmware. Value 0 indicates
                                                basic ModExp with/without CRT.
                                                Value 1 adds Modular Inversion,
                                                value 2 adds Modular Inversion
                                                and ECC operations. Values 3-15
                                                are reserved. */

#define PKA_SW_REV_FW_CAPABILITIES_S 28
#define PKA_SW_REV_MAJOR_FW_REVISION_M \
                                0x0F000000 /**< 4-bit binary encoding of the
                                                major firmware revision number */

#define PKA_SW_REV_MAJOR_FW_REVISION_S 24
#define PKA_SW_REV_MINOR_FW_REVISION_M \
                                0x00F00000 /**< 4-bit binary encoding of the
                                                minor firmware revision number */

#define PKA_SW_REV_MINOR_FW_REVISION_S 20
#define PKA_SW_REV_FW_PATCH_LEVEL_M \
                                0x000F0000 /**< 4-bit binary encoding of the
                                                firmware patch level, initial
                                                release will carry value zero
                                                Patches are used to remove bugs
                                                without changing the
                                                functionality or interface of a
                                                module. */

#define PKA_SW_REV_FW_PATCH_LEVEL_S 16
/** @} */
/*---------------------------------------------------------------------------*/
/** \name PKA_REVISION register registers bit fields
 * @{
 */
#define PKA_REVISION_MAJOR_HW_REVISION_M \
                                0x0F000000 /**< 4-bit binary encoding of the
                                                major hardware revision number */

#define PKA_REVISION_MAJOR_HW_REVISION_S 24
#define PKA_REVISION_MINOR_HW_REVISION_M \
                                0x00F00000 /**< 4-bit binary encoding of the
                                                minor hardware revision number */

#define PKA_REVISION_MINOR_HW_REVISION_S 20
#define PKA_REVISION_HW_PATCH_LEVEL_M \
                                0x000F0000 /**< 4-bit binary encoding of the
                                                hardware patch level, initial
                                                release will carry value zero
                                                Patches are used to remove bugs
                                                without changing the
                                                functionality or interface of a
                                                module. */

#define PKA_REVISION_HW_PATCH_LEVEL_S 16
#define PKA_REVISION_COMPLEMENT_OF_BASIC_EIP_NUMBER_M \
                                0x0000FF00 /**< Bit-by-bit logic complement of
                                                bits [7:0], EIP-28 gives 0xE3 */

#define PKA_REVISION_COMPLEMENT_OF_BASIC_EIP_NUMBER_S 8
#define PKA_REVISION_BASIC_EIP_NUMBER_M \
                                0x000000FF /**< 8-bit binary encoding of the
                                                EIP number, EIP-28 gives 0x1C */

#define PKA_REVISION_BASIC_EIP_NUMBER_S 0

/** @} */
/*---------------------------------------------------------------------------*/
/** \name PKA driver return codes
 * @{
 */
#define PKA_STATUS_SUCCESS             0 /**< Success */
#define PKA_STATUS_FAILURE             1 /**< Failure */
#define PKA_STATUS_INVALID_PARAM       2 /**< Invalid parameter */
#define PKA_STATUS_BUF_UNDERFLOW       3 /**< Buffer underflow */
#define PKA_STATUS_RESULT_0            4 /**< Result is all zeros */
#define PKA_STATUS_A_GR_B              5 /**< Big number compare return status if
                                              the first big num is greater than
                                              the second. */
#define PKA_STATUS_A_LT_B              6 /**< Big number compare return status if
                                              the first big num is less than the
                                              second. */
#define PKA_STATUS_OPERATION_INPRG     7 /**< PKA operation is in progress. */
#define PKA_STATUS_OPERATION_NOT_INPRG 8 /**< No PKA operation is in progress. */
#define PKA_STATUS_SIGNATURE_INVALID   9 /**< Signature is invalid. */

/** @} */
/*---------------------------------------------------------------------------*/
/** \name PKA functions
 * @{
 */

/** \brief Enables and resets the PKA engine
 */
void pka_init(void);

/** \brief Enables the PKA engine
 */
void pka_enable(void);

/** \brief Disables the PKA engine
 * \note Call this function to save power when the engine is unused.
 */
void pka_disable(void);

/** \brief Checks the status of the PKA engine operation
 * \retval false Result not yet available, and no error occurred
 * \retval true Result available, or error occurred
 */
uint8_t pka_check_status(void);

/** \brief Registers a process to be notified of the completion of a PKA
 * operation
 * \param p Process to be polled upon IRQ
 * \note This function is only supposed to be called by the PKA drivers.
 */
void pka_register_process_notification(struct process *p);

/** @} */

#endif /* PKA_H_ */

/**
 * @}
 * @}
 */
