# Supplementary material for: DRiPLOF: An RPL Extension for Multi-Interface Wireless Sensor Networks in Interference-Prone Environments
Source: Sensors (Basel). 2022 May 21;22(10):3906. doi: 10.3390/s22103906 (PMC9144939; doi:10.3390/s22103906)
Supplement: Supplementary file 1 [file sensors-22-03906-s001.zip › Supplementary/code/contiki-ng/arch/cpu/cc2538/doxygen-group.txt]

/**
 * \defgroup cc2538 The TI CC2538 System-on-Chip
 *
 * CPU-Specific functionality - available to all cc2538-based platforms
 *
 * \ingroup cpu
 */

/**
 * \defgroup cc2538-platforms TI CC2538-powered platforms
 *
 * Documentation for all platforms powered by the TI cc2538 System-on-Chip
 * \ingroup platform
 */
