# Supplementary material for: DRiPLOF: An RPL Extension for Multi-Interface Wireless Sensor Networks in Interference-Prone Environments
Source: Sensors (Basel). 2022 May 21;22(10):3906. doi: 10.3390/s22103906 (PMC9144939; doi:10.3390/s22103906)
Supplement: Supplementary file 1 [file sensors-22-03906-s001.zip › Supplementary/code/contiki-ng/arch/cpu/cc2538/usb/common/cdc-acm/cdc-acm.h]

#ifndef CDC_ACM_H_UFV6K50827__
#define CDC_ACM_H_UFV6K50827__

#include "cdc.h"
#include "contiki.h"

void usb_cdc_acm_setup();


#define USB_CDC_ACM_LINE_CODING 0x1
#define USB_CDC_ACM_LINE_STATE  0x2
uint8_t usb_cdc_acm_get_events(void);


#define USB_CDC_ACM_DTE 0x1
#define USB_CDC_ACM_RTS 0x2
uint8_t usb_cdc_acm_get_line_state(void);


const struct usb_cdc_line_coding *usb_cdc_acm_get_line_coding(void);

void usb_cdc_acm_set_event_process(struct process *p);

#endif /* CDC_ACM_H_UFV6K50827__ */
