# Supplementary material for: DRiPLOF: An RPL Extension for Multi-Interface Wireless Sensor Networks in Interference-Prone Environments
Source: Sensors (Basel). 2022 May 21;22(10):3906. doi: 10.3390/s22103906 (PMC9144939; doi:10.3390/s22103906)
Supplement: Supplementary file 1 [file sensors-22-03906-s001.zip › Supplementary/code/contiki-ng/arch/cpu/cc26x0-cc13x0/cc13xx-cc26xx-conf.h]

/*
 * Copyright (c) 2017, George Oikonomou - http://www.spd.gr
 * All rights reserved.
 *
 * Redistribution and use in source and binary forms, with or without
 * modification, are permitted provided that the following conditions
 * are met:
 *
 * 1. Redistributions of source code must retain the above copyright
 *    notice, this list of conditions and the following disclaimer.
 * 2. Redistributions in binary form must reproduce the above copyright
 *    notice, this list of conditions and the following disclaimer in the
 *    documentation and/or other materials provided with the distribution.
 * 3. Neither the name of the copyright holder nor the names of its
 *    contributors may be used to endorse or promote products derived
 *    from this software without specific prior written permission.
 *
 * THIS SOFTWARE IS PROVIDED BY THE COPYRIGHT HOLDERS AND CONTRIBUTORS
 * ``AS IS'' AND ANY EXPRESS OR IMPLIED WARRANTIES, INCLUDING, BUT NOT
 * LIMITED TO, THE IMPLIED WARRANTIES OF MERCHANTABILITY AND FITNESS
 * FOR A PARTICULAR PURPOSE ARE DISCLAIMED.  IN NO EVENT SHALL THE
 * COPYRIGHT HOLDER OR CONTRIBUTORS BE LIABLE FOR ANY DIRECT, INDIRECT,
 * INCIDENTAL, SPECIAL, EXEMPLARY, OR CONSEQUENTIAL DAMAGES
 * (INCLUDING, BUT NOT LIMITED TO, PROCUREMENT OF SUBSTITUTE GOODS OR
 * SERVICES; LOSS OF USE, DATA, OR PROFITS; OR BUSINESS INTERRUPTION)
 * HOWEVER CAUSED AND ON ANY THEORY OF LIABILITY, WHETHER IN CONTRACT,
 * STRICT LIABILITY, OR TORT (INCLUDING NEGLIGENCE OR OTHERWISE)
 * ARISING IN ANY WAY OUT OF THE USE OF THIS SOFTWARE, EVEN IF ADVISED
 * OF THE POSSIBILITY OF SUCH DAMAGE.
 */
/*---------------------------------------------------------------------------*/
/**
 * \addtogroup cc26xx
 * @{
 *
 * \file
 * Header with configuration defines common to all CC13xx/CC26xx platforms
 */
/*---------------------------------------------------------------------------*/
#ifndef CC13XX_CC26XX_CONF_H_
#define CC13XX_CC26XX_CONF_H_
/*---------------------------------------------------------------------------*/
/**
 * \name Network Stack Configuration
 *
 * @{
 */

/*
 * If set, the systems keeps the HF crystal oscillator on even when the radio is off.
 * You need to set this to 1 to use TSCH with its default 2.2ms or larger guard time.
 */
#ifndef CC2650_FAST_RADIO_STARTUP
#define CC2650_FAST_RADIO_STARTUP               (MAC_CONF_WITH_TSCH)
#endif

/* Number of Prop Mode RX buffers */
#ifndef PROP_MODE_CONF_RX_BUF_CNT
#define PROP_MODE_CONF_RX_BUF_CNT        4
#endif

/*
 * Auto-configure Prop-mode radio if we are running on CC13xx, unless the
 * project has specified otherwise. Depending on the final mode, determine a
 * default channel (again, if unspecified) and configure RDC params
 */
#if CPU_FAMILY_CC13X0
#ifndef CC13XX_CONF_PROP_MODE
#define CC13XX_CONF_PROP_MODE 1
#endif /* CC13XX_CONF_PROP_MODE */
#endif /* CPU_FAMILY_CC13X0 */

#if CC13XX_CONF_PROP_MODE
#ifndef NETSTACK_CONF_RADIO
#define NETSTACK_CONF_RADIO        prop_mode_driver
#endif /* NETSTACK_CONF_RADIO */

/* Channels count from 0 upwards in IEEE 802.15.4g */
#ifndef IEEE802154_CONF_DEFAULT_CHANNEL
#define IEEE802154_CONF_DEFAULT_CHANNEL                      0
#endif /* IEEE802154_CONF_DEFAULT_CHANNEL */

#ifndef CSMA_CONF_ACK_WAIT_TIME
#define CSMA_CONF_ACK_WAIT_TIME                (RTIMER_SECOND / 400)
#endif /* CSMA_CONF_ACK_WAIT_TIME */

#ifndef CSMA_CONF_AFTER_ACK_DETECTED_WAIT_TIME
#define CSMA_CONF_AFTER_ACK_DETECTED_WAIT_TIME (RTIMER_SECOND / 1000)
#endif /* CSMA_CONF_AFTER_ACK_DETECTED_WAIT_TIME */

#ifndef CSMA_CONF_SEND_SOFT_ACK
#define CSMA_CONF_SEND_SOFT_ACK              1
#endif /* CSMA_CONF_SEND_SOFT_ACK */

#else /* CC13XX_CONF_PROP_MODE */
#ifndef NETSTACK_CONF_RADIO
#define NETSTACK_CONF_RADIO        ieee_mode_driver
#endif

#define CSMA_CONF_SEND_SOFT_ACK              0
#endif /* CC13XX_CONF_PROP_MODE */

/* Platform-specific (H/W) AES implementation */
#ifndef AES_128_CONF
#define AES_128_CONF cc26xx_aes_128_driver
#endif /* AES_128_CONF */
/** @} */
/*---------------------------------------------------------------------------*/
/**
 * \name IEEE address configuration
 *
 * Used to generate our link-local & IPv6 address
 * @{
 */
/**
 * \brief Location of the IEEE address
 * 0 => Read from InfoPage,
 * 1 => Use a hardcoded address, configured by IEEE_ADDR_CONF_ADDRESS
 */
#ifndef IEEE_ADDR_CONF_HARDCODED
#define IEEE_ADDR_CONF_HARDCODED             0
#endif

/**
 * \brief The hardcoded IEEE address to be used when IEEE_ADDR_CONF_HARDCODED
 * is defined as 1
 */
#ifndef IEEE_ADDR_CONF_ADDRESS
#define IEEE_ADDR_CONF_ADDRESS { 0x00, 0x12, 0x4B, 0x00, 0x89, 0xAB, 0xCD, 0xEF }
#endif
/** @} */
/*---------------------------------------------------------------------------*/
/**
 * \name RF configuration
 *
 * @{
 */
/* RF Config */

#ifndef IEEE_MODE_CONF_AUTOACK
#define IEEE_MODE_CONF_AUTOACK               1 /**< RF H/W generates ACKs */
#endif

#ifndef IEEE_MODE_CONF_PROMISCOUS
#define IEEE_MODE_CONF_PROMISCOUS            0 /**< 1 to enable promiscous mode */
#endif

#ifndef RF_BLE_CONF_ENABLED
#define RF_BLE_CONF_ENABLED                  0 /**< 0 to disable BLE support */
#endif
/** @} */
/*---------------------------------------------------------------------------*/
/**
 * \name Character I/O Configuration
 *
 * @{
 */
#ifndef CC26XX_UART_CONF_ENABLE
#define CC26XX_UART_CONF_ENABLE            1 /**< Enable/Disable UART I/O */
#endif

#ifndef CC26XX_UART_CONF_BAUD_RATE
#define CC26XX_UART_CONF_BAUD_RATE    115200 /**< Default UART0 baud rate */
#endif

/* Enable I/O over the Debugger Devpack - Only relevant for the SensorTag */
#ifndef BOARD_CONF_DEBUGGER_DEVPACK
#define BOARD_CONF_DEBUGGER_DEVPACK        1
#endif

#ifndef SLIP_ARCH_CONF_ENABLED
/*
 * Determine whether we need SLIP
 * This will keep working while UIP_FALLBACK_INTERFACE and CMD_CONF_OUTPUT
 * keep using SLIP
 */
#if defined(UIP_FALLBACK_INTERFACE) || defined(CMD_CONF_OUTPUT)
#define SLIP_ARCH_CONF_ENABLED             1
#endif
#endif
/** @} */
/*---------------------------------------------------------------------------*/
/**
 * \name JTAG interface configuration
 *
 * Enable/Disable the JTAG DAP and TAP interfaces on the chip.
 * Setting this to 0 will disable access to the debug interface
 * to secure deployed images.
 * @{
 */
#ifndef CCXXWARE_CONF_JTAG_INTERFACE_ENABLE
#define CCXXWARE_CONF_JTAG_INTERFACE_ENABLE              1
#endif
/** @} */
/*---------------------------------------------------------------------------*/
/**
 * \name ROM Bootloader configuration
 *
 * Enable/Disable the ROM bootloader in your image, if the board supports it.
 * Look in board.h to choose the DIO and corresponding level that will cause
 * the chip to enter bootloader mode.
 * @{
 */

/* Backward compatibility */
#ifdef ROM_BOOTLOADER_ENABLE
#define CCXXWARE_CONF_ROM_BOOTLOADER_ENABLE ROM_BOOTLOADER_ENABLE
#endif

#ifndef CCXXWARE_CONF_ROM_BOOTLOADER_ENABLE
#define CCXXWARE_CONF_ROM_BOOTLOADER_ENABLE              1
#endif
/** @} */
/*---------------------------------------------------------------------------*/
#endif /* CC13XX_CC26XX_CONF_H_ */
/*---------------------------------------------------------------------------*/
/** @} */
