# Supplementary material for: DRiPLOF: An RPL Extension for Multi-Interface Wireless Sensor Networks in Interference-Prone Environments
Source: Sensors (Basel). 2022 May 21;22(10):3906. doi: 10.3390/s22103906 (PMC9144939; doi:10.3390/s22103906)
Supplement: Supplementary file 1 [file sensors-22-03906-s001.zip › Supplementary/code/contiki-ng/arch/cpu/cc26x0-cc13x0/doxygen-group.txt]

/**
 * \defgroup cc26xx The TI CC13xx and CC26xx Systems-on-Chip
 *
 * This group documents the TI CC26xx and CC13xx CPUs. The two CPU families are
 * very similar, with the main difference being related to radio capability.
 *
 * Documentation in this group should be considered to be applicable to both
 * families, unless explicitly stated otherwise.
 *
 * \ingroup cpu
 */

/**
 * \defgroup cc26xx-platforms TI CC26xx-powered platforms
 * \ingroup platform
 */
